# Supplementary material for: Clusters of microRNAs emerge by new hairpins in existing transcripts
Source: Nucleic Acids Res. 2013 Jun 17;41(16):7745–52. doi: 10.1093/nar/gkt534 (PMC3763532; doi:10.1093/nar/gkt534)
Supplement: Supplementary Data [file supp_gkt534_nar-01030-z-2013-File005.zip]

Archive with 5 entries (5 files):
- NAR-01030-2013 Suppl Files/Supplementary_Dataset_1.pdf
- NAR-01030-2013 Suppl Files/Supplementary_Dataset_2.txt
- NAR-01030-2013 Suppl Files/Supplementary_Figure_1.pdf
- NAR-01030-2013 Suppl Files/Supplementary_Table_1.pdf
- NAR-01030-2013 Suppl Files/Supplementary_Table_2.pdf
