# Supplementary material for: Clusters of microRNAs emerge by new hairpins in existing transcripts
Source: Nucleic Acids Res. 2013 Jun 17;41(16):7745–52. doi: 10.1093/nar/gkt534 (PMC3763532; doi:10.1093/nar/gkt534)
Supplement: Supplementary Data [file supp_gkt534_nar-01030-z-2013-File005.zip › NAR-01030-2013 Suppl Files/Supplementary_Dataset_2.txt]

Alignments of Drosophila melanogaster microRNAs and their detected homologs used in this study. Each alignment has only one D. melanogaster sequence (seed sequence). Lower-case indicates mature sequence. Different alignments are separated by the header '# STOCKHOLM 1.0'. Stockholm format is described here: http://en.wikipedia.org/wiki/Stockholm_format


# STOCKHOLM 1.0

dme-bantam|MI0000387                                                           ccggttttcgatttggt-ttgactGTTTTTC-----ATACAAGtgagatcattttgaaagctgatt
dsi-bantam|MI0009426                                                           CCGGTTTTCGATTTGGT-TTGACTGTTTTTC-----ATACAAGTGAGATCATTTTGAAAGCTGATT
dse-bantam|MI0009337                                                           CCGGTTTTCGATTTGGT-TTGACTGTTTTTC-----ATACAAGTGAGATCATTTTGAAAGCTGATT
dya-bantam|MI0009631                                                           CCGGTTTTCGATTTGGT-TTGACTGTTTTTC-----ATACAAGTGAGATCATTTTGAAAGCTGATT
der-bantam|MI0009074                                                           CCGGTTTTCGATTTGGT-TTGACTGTTTTTC-----ATACAAGTGAGATCATTTTGAAAGCTGATT
dan-bantam|MI0008946                                                           CCGGTTTTCGATTTGGT-TTGACTGTTTTTT-----ATACAAGTGAGATCATTTTGAAAGCTGATT
dps-bantam|MI0001287                                                           CCGGTTTTCGATTTGGT-TTGACTGTTTTTT-----ATACAAGTGAGATCATTTTGAAAGCTGATT
dpe-bantam|MI0009275                                                           CCGGTTTTCGATTTGGT-TTGACTGTTTTTT-----ATACAAGTGAGATCATTTTGAAAGCTGATT
dwi-bantam|MI0009553                                                           CCGGTTTTCGATTTGGT-TTGACTGTTTTTC-----ATACAAGTGAGATCATTTTGAAAGCTGATT
dmo-bantam|MI0009188                                                           CCGGTTTTCGATTTGGT-TTGACTGTTTTTTT----ATACAAGTGAGATCATTTTGAAAGCTGATT
dvi-bantam|MI0009533                                                           CCGGTTTTCGATTTGGT-TTGACTGTATTTC-----ATACAAGTGAGATCATTTTGAAAGCTGATT
dgr-bantam|MI0009102                                                           CCGGTTTTCGATTTGGT-TTGACTGTTTTTC-----AGACAAGTGAGATCATTTTGAAAGCTGATT
aga-bantam|MI0001599                                                           CCGGTTTTCATTTTCGATCTGACTTATTTTTTTCACAAACAAGTGAGATCACTTTGAAAGCTGATT
aae-bantam|MI0013439                                                           CCGGTTTTCATTTTCGATCTGACTTATTTGATTTA-ACAAGAGTGAGATCATTTTGAAAGCTGATT
tca-bantam|MI0010584                                                           CTGGTTTTCACAGTGAT-TTGACAGATAT---ATTTGAT--TCTGAGATCATTGTGAAAGCTGATT
bmo-bantam|MI0008350                                                           CTGGTTTTCATAATGAT-TTGACAGATTG----TTTTGTATTCTGAGATCATTGTGAAAGCTAATT
ame-bantam|MI0001574                                                           CTGGTTTTCACAATGAT-TTGACAGATAG---ATTCGAT--TCTGAGATCATTGTGAAAGCTGATT
nvi-bantam|MI0014757                                                           CTGGTTTTCACAATGAT-TTGACAGATGT---ATTTGAT--TCTGAGATCATTGTGAAAGCTGATT
cte-bantam|MI0010094                                                           CTGGTTTTCTCTTTGGT-CTTCCAGATTT-TTATTGGA-ATTCTGAGATCATTGTGAAAACTAATC
api-bantam|MI0013356                                                           CTGGTTTTCACTTTGAT-CTGTCAGATTTATCATTGTTCATTCTGAGATCATTGTGAAAGCTAATT
dpu-bantam|MI0012215                                                           CTAGTTTTCTCAGTGAT-CTGCCAGATATT--ATTTGAATTTCTGAGATCATTGTGAAAGCTGATT
isc-bantam|MI0012259                                                           CTGGTTTTCACAATGAT-CGTCCAGATGG---ACCTGAAG-TCTGAGATCATTGTGAAAGCTGATT
//


# STOCKHOLM 1.0

dme-let-7|MI0000416                                                        tgaggtagtaggttgtatagtA--GTA-----ATTACACA---------------TCATActatacaatgtgctagctttct
dsi-let-7|MI0009441                                                        TGAGGTAGTAGGTTGTATAGTA--GTA-----ATTACACA---------------TCATACTATACAATGTGCTAGCTTTCT
dse-let-7|MI0009400                                                        TGAGGTAGTAGGTTGTATAGTA--GTA-----ATTACACA---------------TCATACTATACAATGTGCTAGCTTTCT
dya-let-7|MI0009673                                                        TGAGGTAGTAGGTTGTATAGTA--GTA-----ATTACACA---------------TCATACTATACAATGTGCTAGCTTTCT
der-let-7|MI0009025                                                        TGAGGTAGTAGGTTGTATAGTA--GTA-----ATTACACA---------------TCATACTATACAATGTGCTAGCTTTCT
dan-let-7|MI0009004                                                        TGAGGTAGTAGGTTGTATAGTA--GCA-----ACT-AAGAA--------------TCGTACTATACAATGTGCTAGCTTTCT
dps-let-7|MI0001288                                                        TGAGGTAGTAGGTTGTATAGTA--GTA-----CTT-CAGA---------------TCGTACTATACAATGTGCTAGCTTTCT
dpe-let-7-1|MI0009254                                                      TGAGGTAGTAGGTTGTATAGTA--GTA-----CTT-CAGA---------------TCGTACTATACAATGTGCTAGCTTTCT
dpe-let-7-2|MI0009316                                                      TGAGGTAGTAGGTTGTATAGTA--GTA-----CTT-CAGA---------------TCGTACTATACAATGTGCTAGCTTTCT
dwi-let-7|MI0009562                                                        TGAGGTAGTAGGTTGTATAGTA--GTA-----ATTATTCAA--------------TCATACTATACAATGTGCTAGCTTTCT
dmo-let-7|MI0009239                                                        TGAGGTAGTAGGTTGTATAGTA--GTA-----CTTATAGA---------------CCATACTATACAGCGTGCTAGCTTTCT
dvi-let-7|MI0009548                                                        TGAGGTAGTAGGTTGTATAGTA--GTA-----TTTATAGA---------------GCATACTATACAGCGTGCTAGCTTTCT
dgr-let-7-1|MI0009138                                                      TGAGGTAGTAGGTTGTATAGTA--GTA-----TCTATCTA---------------GCATACTATACAGCTTGCTAGCTTTCT
dgr-let-7-2|MI0009176                                                      TGAGGTAGTAGGTTGTATAGTA--GTA-----TCTATCTA---------------CCATACTATACAGCTTGCTAGCTTTCT
aga-let-7|MI0001600                                                        TGAGGTAGTTGGTTGTATAGTA--CCG---TGGTTCCAATA--------------CTCGACTATACAATCCGCTAACTTACC
aae-let-7|MI0013505                                                        TGAGGTAGTTGGTTGTATAGTA--GTGA--CTGATTAAATA--------------TCTG-CTATGCAATCTGCTAGCTTGTC
tca-let-7|MI0008896                                                        TGAGGTAGTAGGTTGTATAGTA-AGTATTACACCTATTGGG--------------AGTG-CTGTACAGCCTGCTAACTTTCC
bmo-let-7|MI0004968                                                        TGAGGTAGTAGGTTGTATAGTACGGAAATACAACACATAGG--------------TGCGACTGTATAGCCTGCTAACTTTCC
ame-let-7|MI0005726                                                        TGAGGTAGTAGGTTGTATAGTAGGGAATGGAAATTCGCGATA-------TACGAAGTCCACTGTACAACTTGCTAACTTTCC
nvi-let-7|MI0014739                                                        TGAGGTAGTAGGTTGTATAGTGGGGAATGAAAATTCGTCAT--------TATGGAATCCACTGTACAACTTGCTAACTTTCC
api-let-7|MI0013908                                                        TGAGGTAGTTGGTTGTATAGTA--GT----TTATTATTTGA--------------CTTTACTATACAATCGGCTAACTTTAC
isc-let-7|MI0012260                                                        TGAGGTAGTAGGTTGTATAGTTGAGAACTACATCTGCCAAG----------GAGAGCTAACTGTACAACTTGCTAACTTTCT
cte-let-7|MI0010095                                                        TGAGGTAGTAGGTTGTATAGTAGAGTTACATCACTAAACAG--------------ACGAACTGTACAGCCTTCTAGCTTTCC
cel-let-7|MI0000001                                                        TGAGGTAGTAGGTTGTATAGTTTGGAA---TATTACCACCG--------------GTGAACTATGCAATTTTCTACCTTACC
mmu-let-7g|MI0000137                                                       TGAGGTAGTAGTTTGTACAGTTT-GAGGGTCTATGATACCA--CCCGGTACAGGAGATAACTGTACAGGCCACTGCCTTGCC
mmu-let-7i|MI0000138                                                       TGAGGTAGTAGTTTGTGCTGTTG-GTCGGGTTGTGACATTG--CCCGCTGT-GGAGATAACTGCGCAAGCTACTGCCTTGCT
mmu-let-7d|MI0000405                                                       AGAGGTAGTAGGTTGCATAGTT--TTAGGGCAGAGATTTTG----CCCACAAGGAGTTAACTATACGACCTGCTGCCTTTCT
mmu-let-7a-1|MI0000556                                                     TGAGGTAGTAGGTTGTATAGTT--TTAGGGTCACAC-------CCACCACTGGGAGATAACTATACAATCTACTGTCTTTCC
mmu-let-7a-2|MI0000557                                                     TGAGGTAGTAGGTTGTATAGTTTAGAGTTACATCAAGGGAG---------------ATAACTGTACAGCCTCCTAGCTTTCC
mmu-let-7b|MI0000558                                                       TGAGGTAGTAGGTTGTGTGGTT--TCAGGGCAGTGATGTTG--CCCC--TCCGAAGATAACTATACAACCTACTGCCTTCCC
mmu-let-7c-1|MI0000559                                                     TGAGGTAGTAGGTTGTATGGTTTAGAGTTACACCCTGGGAG---------------TTAACTGTACAACCTTCTAGCTTTCC
mmu-let-7c-2|MI0000560                                                     TGAGGTAGTAGGTTGTATGGTT---TTGGGCTCTG---------CCCCGCTCTGCGGTAACTATACAATCTACTGTCTTTCC
mmu-let-7e|MI0000561                                                       TGAGGTAGGAGGTTGTATAGTT----GAGGAAGA-----------CACCCGAGGAGATCACTATACGGCCTCCTAGCTTTCC
mmu-let-7f-1|MI0000562                                                     TGAGGTAGTAGATTGTATAGTT--GTGGGGTAGTGATTTTA--CCCTGTTTAGGAGATAACTATACAATCTATTGCCTTCCC
mmu-let-7f-2|MI0000563                                                     TGAGGTAGTAGATTGTATAGTT--TTAGGGTCATAC-------CC-CATCTTGGAGATAACTATACAGTCTACTGTCTTTCC
mmu-mir-98|MI0000586                                                       TGAGGTAGTAAGTTGTATTGTT--GTGGGGTAGGGATTTTAGGCCCCAGTAAGAAGATAACTATACAACTTACTACTTTCCT
hsa-let-7a-1|MI0000060                                                     TGAGGTAGTAGGTTGTATAGTT--TTAGGGTCACAC-------CCACCACTGGGAGATAACTATACAATCTACTGTCTTTCC
hsa-let-7a-2|MI0000061                                                     TGAGGTAGTAGGTTGTATAGTTTAGAATTACATCAAGGGAG---------------ATAACTGTACAGCCTCCTAGCTTTCC
hsa-let-7a-3|MI0000062                                                     TGAGGTAGTAGGTTGTATAGTT---TGGGGCTCTG---------CCCTGCTATGGGATAACTATACAATCTACTGTCTTTCC
hsa-let-7b|MI0000063                                                       TGAGGTAGTAGGTTGTGTGGTT--TCAGGGCAGTGATGTTG--CCCC--TCGGAAGATAACTATACAACCTACTGCCTTCCC
hsa-let-7c|MI0000064                                                       TGAGGTAGTAGGTTGTATGGTTTAGAGTTACACCCTGGGAG---------------TTAACTGTACAACCTTCTAGCTTTCC
hsa-let-7d|MI0000065                                                       AGAGGTAGTAGGTTGCATAGTT--TTAGGGCAGGGATTTTG----CCCACAAGGAGGTAACTATACGACCTGCTGCCTTTCT
hsa-let-7e|MI0000066                                                       TGAGGTAGGAGGTTGTATAGTT----GAGGAGGA-----------CACCCAAGGAGATCACTATACGGCCTCCTAGCTTTCC
hsa-let-7f-1|MI0000067                                                     TGAGGTAGTAGATTGTATAGTT--GTGGGGTAGTGATTTTA--CCCTGTTCAGGAGATAACTATACAATCTATTGCCTTCCC
hsa-let-7f-2|MI0000068                                                     TGAGGTAGTAGATTGTATAGTT--TTAGGGTCATAC-------CC-CATCTTGGAGATAACTATACAGTCTACTGTCTTTCC
hsa-mir-98|MI0000100                                                       TGAGGTAGTAAGTTGTATTGTT--GTGGGGTAGGGATATTAGGCCCCAATTAGAAGATAACTATACAACTTACTACTTTCCC
hsa-let-7g|MI0000433                                                       TGAGGTAGTAGTTTGTACAGTTT-GAGGGTCTATGATACCA--CCCGGTACAGGAGATAACTGTACAGGCCACTGCCTTGCC
hsa-let-7i|MI0000434                                                       TGAGGTAGTAGTTTGTGCTGTTG-GTCGGGTTGTGACATTG--CCCGCTGT-GGAGATAACTGCGCAAGCTACTGCCTTGCT
//


# STOCKHOLM 1.0

dme-mir-1000|MI0005862                                                    atattgtcctgtcacagcagtATTGTAACACTATATTATA--GTTTActgctgggtcggggcattaaca
dsi-mir-1000|MI0011747                                                    ATATTGTCCTGTCACAGCAGTATTGTTACACTATATTATA--GTTTACTGCTGGGTCGGGGCATTAACA
dsechellia|scaffold_13|neg|202519-202618                                  ATATTGTCCTGTCACAGCAGTATTGTAACACTATATTATA--GTTTACTGCTGGGTCGGGGCATTAACA
dyakuba|3R|pos|25064553-25064652                                          ATATTGTCCTGTCACAGCAGTATTGTAACACTATATTATA--GCTTACTGCTGGGTCGGGGCATTAACA
derecta|scaffold_4820|pos|6627829-6627928                                 ATATTGTCCTGTCACAGCAGTATTGTAACACTATATTATA--GCTTACTGCTGGGTCGGGGCATTAACA
dananassae|scaffold_13340|neg|3670424-3670525                             ATATTGTCCTGTCACAGCAGTATTGTAATTCTATACTATATAGCTTACTGCTGGGTCGGGGCATTAACA
dps-mir-1000|MI0011615                                                    ATATTGTCCTGTCACAGCAGTATTGTAA--CTTAATTATA--GCCTACTGCTGGGTCGGGGCATTAACA
dpersimilis|scaffold_3|neg|3932654-3932749                                ATATTGTCCTGTCACAGCAGTATTGTAA--CTTAATTATA--GCCTACTGCTGGGTCGGGGCATTAACA
dwillistoni|scf2_1100000004943|pos|14638715-14638802                      ATATTGTCCTGTCACAGCAGTATAGTAA-CATATTCATTT---CGTACTGCTGAGCCGGGGCATTAACA
dmojavensis|scaffold_6540|pos|25791553-25791648                           ATATTGTCCTGTCACAGCAGTATTGTAA-ATTAAGCAATT---GGTACTGCTGAGCCGGGGCATTAACA
dvirilis|scaffold_12855|neg|6810264-6810359                               ATATTGTCCTGTCACAGCAGTATTGTAC-GTTAAGCAATT---GGTACTGCTGAGCCGGGGCATTAACA
dgrimshawi|scaffold_14906|neg|2964714-2964809                             ATATTGTCCTGTCACAGCAGTATTGTTA-ATTAAGCAATT---GGTACTGCTGAGCCGGGGCATTAACA
aga-mir-1000|MI0010604                                                    ATATTGTCCTGTCACAGCAGTACTTT----TTGCCTAGTT-----TACTGTTGTTTCGGGACATTTCCA
aae-mir-1000-1|MI0013502                                                  ATATTGTCCTGTCACAGCAGTACTGT----TA--CAAATT-----TACTGTTGTTTCGGGACATTTACA
aae-mir-1000-2|MI0013503                                                  ATATTGTCCTGTCACAGCAGTACTGT----TA--CAAATT-----TACTGTTGTTTCGGGACATTTACA
tca-mir-1000|MI0010591                                                    ATATTGTCCTGTCACAGCAGTACTGG----TTCC--GAGT-----TACTGCTGCTTCGGGACATGACCA
ame-mir-1000|MI0010616                                                    ATATTGTCTTGTCACAGCAGTACGCC----TTTAAAGAGT-----TACTGGTGTGATGGGACATTGTCC
api-mir-1000|MI0013910                                                    ATATTGTCCTGTCACAGCAGTAATGTCA-CGTATCTGAAT---CGTACTGCTGTCGCGGGACATTTTCG
//


# STOCKHOLM 1.0

dme-mir-1001|MI0005863                             tgggtaaactcccaaggatcaGGTGGAGATTGAATCCCGatccttgggtttctgctctcgg
dsi-mir-1001|MI0011776                             TGGGTAAACTCCCAAGGATCAGGTGGAGATTGAATCCCGATCCTTGGGTTTCTGCTCTCGG
dsechellia|scaffold_22|neg|111578-111667           TGGGTAAACTCCCAAGGATCAGGTGGAGATTGAATCCCGATCCTTGGGATTCTGCTCTCGG
//


# STOCKHOLM 1.0

dme-mir-1002|MI0005824                                        ttaag--tagtggatacaaagg-gcgaTTTGATATAAAAGTG-TCgcattgta-tgacctacttaact
dsi-mir-1002|MI0011738                                        TTAAG--TAGTGGATACAAAAG-GCGATTTGATATAAAAGTA-TCGCATTGTA-TGGCCTACTTAACT
dsechellia|scaffold_3|neg|14454-14542                         TTAAG--TAGTGGATACAAAAG-GCGATTTGATATAAAAGTA-TCGCATTGTA-TGGCCTACTTAACT
dyakuba|2L|neg|10159927-10160011                              TTAAG--TAGTGGATACAAAAG-GCGATT-GATATAAAAATG-TCGCATTGTA-TGGCCTACTTAACT
derecta|scaffold_4929|pos|11719039-11719124                   CTAAG--TAGTGGATACAAACG-GCGATTTGGTATAAAAATG-TCGCATTGTA-TGACCTGCTTAACT
dananassae|scaffold_12943|neg|1815409-1815491                 TTAAG--TAGGCAATACATGGG--CGACTAAATAAAATA-TACTCGCAATGTA-TAGCCTACATAACT
dps-mir-1002|MI0011606                                        CTAAG--TAGTTGATACAAGGG--CGATAATGTAAAAGAACTTTCGCATTGTG-TGACCTACTTAAAT
dpersimilis|scaffold_5|neg|3483489-3483548                    CTAAG--TAGTTGATACAAGGG--CGATAATGTAAAAGAACTTTCGCATTGTG-TGACCTACTTAAAT
dmojavensis|scaffold_6500|pos|16664728-16664798               TTAAG--TAGTTGATACAAAGGCGAATTT---ATTAAATTTA-TCGCATTGTG-TGAGCTACTTAAAT
dvirilis|scaffold_12723|neg|5043907-5043964                   TTAAG--TAGTTAATACAAGGGCGAGTTT---TTTCT-TGCA-TCGCATTGTG-TGACCTACTTAAAT
dgrimshawi|scaffold_15126|neg|8057224-8057304                 TTAAG--TAGTTGATACAAGGGCGAGTTT---CATAA-AGTA-TCGCATTGTG-TGACCTACTTGAAT
//


# STOCKHOLM 1.0

dme-mir-1003|MI0005864                                      tgggtatc-tggatgtggttggCTCT------GGCGGTCCtctcacatttacatattcacag
dsi-mir-1003|MI0011732                                      TGGGTATC-TGGATGTGGTTGGCTCT------GGCGGTCCTCTCACATTTACATATTCACAG
dsechellia|scaffold_0|pos|20818719-20818774                 TGGGTATC-TGGATGTGGTTGGCTCT------GGCGGTCCTCTCACATTTACATATTCACAG
dyakuba|3R|neg|26013217-26013272                            TGGGTATC-TGGATGTGGTTGGCTCT------GGCGGTCCTCTCACATTTACATATTCACAG
derecta|scaffold_4820|neg|7574114-7574169                   TGGGTATC-TGGATGTGGTTGGCTCT------GGCGGTCCTCTCACATTTACATATTCACAG
dananassae|scaffold_13340|neg|4690341-4690403               TGAGTATAGTGGATGTGGGTGGCTCTTATTTGGCCGGTCCTCTCACATCTCCATATTCACAG
dpseudoobscura|2|neg|1751574-1751632                        TGGGTATCGTGCTTGTGGGTGGCTCTT----GGTCAGTCCTCTCACATCTCTATATTCACAG
dpersimilis|scaffold_7|neg|1904985-1905043                  TGGGTATCGTGCTTGTGGGTGGCTCTT----GGTCAGTCCTCTCACATCTCTATATTCACAG
dwillistoni|scf2_1100000004902|neg|9616837-9616896          TGAGTATCG-GGTTGTGATTGGCTCCT-TGTGGT-AGTCCTCTCACATCTCTATATTCACAG
//


# STOCKHOLM 1.0

dme-mir-1004|MI0005865                     GTTGGGGGACATTGATCTCGGAGACGGCGGTTTAACTGATCCATTCtctcacatcacttccctcacag
dsimulans|2L|pos|3722759-3722826           GTTGGGGGACATTGATCTCGGAGACGGCGGTTTAACTGATCCATTCTCTCACATCACTTCCCTCACAG
dsechellia|scaffold_5|pos|1870700-1870767  GTTGGGGGACATTGATCTCTGAGACGGCGGTTTAACTGATCCATTCTCTCACATCACTTCCCTCACAG
dyakuba|2L|pos|3769306-3769373             GTTGGGGGACATTGATCTCGGAGACGGCGGTTTAACTGATCCATTCTCTCACATCACTTCCCTCACAG
derecta|scaffold_4929|pos|3814045-3814112  GTTGGGGGACATTGATCTCGGAGACGGCGGTTTAACTGATCCAATCTCTCACATCACTTCCCTCACAG
//


# STOCKHOLM 1.0

dme-mir-1005|MI0005866                     GTGAGTTGATCGATTTCGAGGTTTTGGCACACGAATATAAtctggaatctttaattcgcag
dsi-mir-1005|MI0011752                     GTGAGTTGATCGATTTCGAGTTTTTGGC-CACAAATATAATCTGGAATCTTTAATTCGCAG
dsechellia|scaffold_5|pos|2441110-2441170  GTGAGTTGATCGATTTCGAGGTTTTGGCACACAAATGTAATCTGGAATCTTTAATTCGCAG
dyakuba|2L|pos|4375653-4375713             GTGAGTTGATCGATTTCGAGGTTTTGGCAGCCAAAAATAATCTGGAATCTTTAATTCGCAG
derecta|scaffold_4929|pos|4420556-4420615  GTGAGTTCATCGATTTCGAGGTTT-GCCAGCCAAAAATAATCTGGAATCTTTAATTCGCAG
//


# STOCKHOLM 1.0

dme-mir-1006|MI0005867                                                   tgagtttgaaattgaaatgcgtaaaTTGTTTGGT--ACAATTtaaattcgatttcttattcatag
dsi-mir-1006|MI0011740                                                   TGAGTTTGAAATTGAAATGCGTAAATTGTTTGGT--ACAATTTAAATTCGATTTCTTATTCATAG
dsechellia|scaffold_7|neg|371585-371648                                  TGAGTTTGAAATTGAAATGCGTAAATTGTTTGGT--ACAATTTAAATTCGATTTCTTATTCATAG
dyakuba|2R|pos|4378147-4378210                                           TGAGTTTGAAATTGAAATGCGTAAATTGTTTGGT--ACAATTTAAATTCGATTTCTTATTCATAG
derecta|scaffold_4845|neg|19796360-19796423                              TGAGTTTGAAATTGAAATGCGTAAATTGTTTGGT--ACAATTTAAATTCGATTTCTTATTCATAG
dps-mir-1006|MI0011608                                                   TGAGTTTGAAATTGAAATGTGTAAATTGTTTGTG--CCAATTTAAATTCGATTTCTTATTCATAG
dpersimilis|scaffold_1|pos|4544398-4544461                               TGAGTTTGAAATTGAAATGTGTAAATTGTTTGTG--CCAATTTAAATTCGATTTCTTATTCATAG
dwillistoni|scf2_1100000004521|pos|1783986-1784051                       TGAGTTTGAAATTGAAATGCCTAAATTGTTTTGTGTACAATTTAAATTCGATTTCTTATTCATAG
dmojavensis|scaffold_6500|neg|25691052-25691115                          TGAGTTTGAAATTGAAATGTGTAAATTGTTTGGT--ACAATTTAAATTCGATTTCTTATTCATAG
dvirilis|scaffold_12963|neg|6536539-6536602                              TGAGTTTGAAATTGAAATATGTAAATTGTTTGGT--ACAATTTAAATTCGATTTCTTATTCATAG
dgrimshawi|scaffold_15252|neg|9753549-9753612                            TGAGTTTGAAATTGAAATGTGTAAATTGTTTGGT--CCAATTTAAATTCGATTTCTTATTCATAG
//


# STOCKHOLM 1.0

dme-mir-1007|MI0005868                                   gcagtgtttgaactcgatct-tggTTCT--TGGAC----TCTTGAtaagctcaattaactgtttgca
dsimulans|X|pos|12920218-12920282                        GCAGTGTTTGAACTCGATCT-TGGTTCT--TGGAC----TCTTGATAAGCTCAATTAACTGTTTGCA
dsechellia|scaffold_8|neg|3474419-3474483                GCAGTGTTTGAACTCGATCT-TGGTTCT--TGGAC----TCTTGATAAGCTCAATTAACTGTTTGCA
dyakuba|X|neg|20343136-20343200                          GCAGTGTTTGAACTCGATCT-AGGATCT--TGGAC----TCTTGATAAGCTCAATTAACTGTTTGCA
derecta|scaffold_4690|neg|17696769-17696833              GCAGTGTTTGAACTCGATCT-GGGATCT--TGGAC----TCTTGATAAGCTCAATTAACTGTTTGCA
dananassae|scaffold_13334|pos|1054393-1054454            GCAGTGTTTGAACTCGATCT-TGGAAT-----AGC----TCCCGATAAGCTCAATTAACTGTTTGCA
dmojavensis|scaffold_6482|pos|1600650-1600719            GCAGTGTTTGAACTAAATCTCTGGCTAC--TTGGCCGTATATTGATAAGCTCAACTAACTGTTTGCA
dvirilis|scaffold_12970|neg|7925740-7925811              GCAGTGCTTGAGCTTATTCTCTGGCTTCATTTGACCATTTTCTGATAAGCTCAATTAACTGTTTGCA
dgrimshawi|scaffold_15203|pos|11134579-11134650          GCAGTGTTTGAACTGAATATCTGGTTATCCGACTTCATATACTGATAAGCTCAATTCACTGTTTGCA
//


# STOCKHOLM 1.0

dme-mir-1008|MI0005869                       GTAAATATCTAAAGTTGAACTTGGCCAATGGCAAGtcacagctttttgtgtttacaG
dsimulans|chr2R_Mrandom_385|pos|249-305      GTAAATATCTAAAGTTGAACTTGGCCAACGGCAAGTCACAGCTTTTTGTGTTTACAG
dsimulans|2R|pos|5362617-5362673             GTAAATATCTAAAGTTGAACTTGGCCAACGGCAAGTCACAGCTTTTTGTGTTTACAG
dsechellia|scaffold_1|pos|4360107-4360163    GTAAATATCTAAAGTTGAACTTGGCCAACGGCAAGTCACAGCTTTTTGTGTTTACAG
dyakuba|2R|neg|2355916-2355972               GTAAATATCTAAAGTTGAACTTGGCCAACGGCAAGTCACAGCTTTTTGTGTTTACAG
derecta|scaffold_4845|neg|19001867-19001923  GTAAATATCTAAAGTTGAACTTGGCCAACGGCAAGTCACAGCTTTTTGTGTTTACAG
//


# STOCKHOLM 1.0

dme-mir-1009|MI0005870                        GTAAGTGTAAGACTTTCTTGAGTTACCCGCGATGAGTAtctcaaaaattgttacatttcag
dsimulans|2R|neg|18425654-18425714            GTAAGTGTAAGACTTTCTTGAGTTACCCGCGATGAGTATCTCAAAAATTGTTACATTTCAG
dsechellia|scaffold_9|neg|3164551-3164611     GTAAGTGTAAGACTTTCTTGAGTTACCCGCGATGAGTATCTCAAAAATTGTTACATTTCAG
dyakuba|2R|neg|19858961-19859021              GTAAGTGTAAGACTTTCTTGAGTTACCCGCGAGGAGTATCTCAAAAATTATTACATTTCAG
derecta|scaffold_4845|neg|21253660-21253720   GTAAGTGTAAGACTTTGTTGAGTTACCCACGTAGAGTATCTCAAAATTTGTTACATTTCAG
//


# STOCKHOLM 1.0

dme-mir-100|MI0000378                                                      aacccgtaaatccgaacttgtgCTGT----TTTATATCTGTTAcaa--gaccggcattatgggagtc
dsi-mir-100|MI0009437                                                      AACCCGTAAATCCGAACTTGTGCTGT----TTTATATCTGTTACAA--GACCGGCATTATGGGAGTC
dse-mir-100|MI0009358                                                      AACCCGTAAATCCGAACTTGTGCTGT----TTTATATCTGTTACAA--GACCGGCATTATGGGAGTC
dya-mir-100|MI0009633                                                      AACCCGTAAATCCGAACTTGTGCTGT----TTTATATCTGTTACAA--GACCGGCATTATGGGAGTC
der-mir-100|MI0009027                                                      AACCCGTAAATCCGAACTTGTGCTGT----TTTATATCTGTTACAA--GACCGGCATTATGGGAGTC
dan-mir-100|MI0009017                                                      AACCCGTAAATCCGAACTTGTGCTGT----TTTTTATCTGTTACAA--GACCGGCATTATGGGAGTC
dps-mir-100|MI0001322                                                      AACCCGTAATTCCGAACTTGTGCTGT----TTTATATCTGTTACAA--GACCGGCATTATGGGAGTC
dpe-mir-100-2|MI0009272                                                    AACCCGTAATTCCGAACTTGTGCTGT----TTTATATCTGTTACAA--GACCGGCATTATGGGAGTC
dpe-mir-100-1|MI0009324                                                    AACCCGTAATTCCGAACTTGTGCTGT----TTTATATCTGTTACAA--GACCGGCATTATGGGAGTC
dwi-mir-100|MI0009622                                                      AACCCGTAAATCCGAACTTGTGCTGT----TTTATATCTGTTACAA--GACCGGCATTATGGGAGTC
dmo-mir-100|MI0009191                                                      AACCCGTAAATCCGAACTTGTGCTGT----TTTATATCTGTTACAA--GACCGGCATTATGGGAGTC
dvi-mir-100|MI0009541                                                      AACCCGTAAATCCGAACTTGTGCTGT----TTTATATCTGTTACAA--GACCGGCATTATGGGAGTC
dgr-mir-100|MI0009100                                                      AACCCGTAAATCCGAACTTGTGCTGT----TTTTTATCTGTTACAA--GACCGGCATTATGGGAGTC
aga-mir-100|MI0001603                                                      AACCCGTAGATCCGAACTTGTGCTGCACT-GTACAACTGGACACAA--GAACGGATATATGGGATTC
aae-mir-100|MI0013497                                                      AACCCGTAGATCCGAACTTGTGCTGC--C-GTTTCACATGTTACAA--GAACGGATGTATGGGATTC
tca-mir-100|MI0008911                                                      AACCCGTAGATCCGAACTTGTGG---------GGCTGTGGTCACAA--GTTCTTGTTTATGGGTACC
bmo-mir-100|MI0012291                                                      AACCCGTAGATCCGAACTTGTGCGCTATTGTCGTTGGGGACTCCGTCCAATCGCGCGTAACGATAGC
ame-mir-100|MI0005728                                                      AACCCGTAGATCCGAACTTGTGGGCTTTTTTATATGTATACCGCAA--GCTCCTATCTACCGGTACA
nvi-mir-100|MI0014738                                                      AACCCGTAGATCCGAACTTGTGGGCTTTTTTATATGCATACCGCAA--GCTCCTATCTACCGGTACA
hsa-mir-99a|MI0000101                                                      AACCCGTAGATCCGATCTTGTGGTGA----AGTGGACCG--CACAA--GCTCGCTTCTATGGGTCTG
hsa-mir-100|MI0000102                                                      AACCCGTAGATCCGAACTTGTG---GTA-----TTAGTCCGCACAA--GCTTGTATCTATAGGTATG
hsa-mir-99b|MI0000746                                                      CACCCGTAGAACCGACCTTGCGG--GGCC---TTCGCCGCACACAA--GCTCGTGTCTGTGGGTCCG
cte-mir-100|MI0010068                                                      AACCCGTACAACCGAACTTGTGTTTT----CTGCGAAAGACCACAA--GCTCGCTTTTACGGGTGTG
api-mir-100|MI0013878                                                      A-CCCGTAGATCCGAACTTGTG---TCGCAAAGTTTAGTATCACAA--GTTCGTTTCTAGAGG-ATA
dpu-mir-100|MI0012218                                                      AACCCGTAGATCCGAACTTGTGTGTGAATTCACCCCAAATTCATAATTGAT-GACATCACAAGTACG
isc-mir-100|MI0012263                                                      AACCCGTAGATCCGAACTTGTGTCCGCGC---GATGCAAAGCACAA--GTTCCCCTCTGCGGGTCTG
nve-mir-100|MI0010144                                                      GACCCGTAGATCCGAACTTGTGG----------AGTTTCACCACAG--GCTCGTTTCTACGGATCAA
mmu-mir-99a|MI0000146                                                      AACCCGTAGATCCGATCTTGTG---GTGA---AGTGGACCGCGCAA--GCTCGTTTCTATGGGTCTG
mmu-mir-99b|MI0000147                                                      CACCCGTAGAACCGACCTTGCGG--GGCC---TTCGCCGCACACAA--GCTCGTGTCTGTGGGTCCG
mmu-mir-100|MI0000692                                                      AACCCGTAGATCCGAACTTGTG---CTG-----ATTCTGCACACAA--GCTTGTGTCTATAGGTATG
//


# STOCKHOLM 1.0

dme-mir-1010|MI0005871                                                   taagtggtgtagatgaaacaAATTTACCAACAA---TTTT-GTTGGATTGtttcacctatcgttccatttgcag
dsi-mir-1010|MI0011750                                                   TAAGTGGTGTAGATGAAACAAATTTACCAACAATATTTTT-GTTGGATTGTTTCACCTATCGTTCCATTTGCAG
dsechellia|scaffold_0|pos|18476160-18476233                              TAAGTGGTGTAGATGAAACAAATTTACCAACAATATTTTT-GTTGGATTGTTTCACCTATCGTTCCATTTGCAG
dyakuba|3R|pos|18962302-18962376                                         TAAGTGGTGTAGATGAAACAAATTTACCAACAATATTTTTTGTTGGATTGTTTCACCTATCGTTCCATTTGCAG
derecta|scaffold_4820|neg|9960781-9960854                                TAAGTGGTGTAGATGAAACAAATTTACCAACAATATTTTT-GTTGGATTGTTTCACCTATCGTTCCATTTGCAG
dananassae|scaffold_13340|pos|9102993-9103066                            TAAGTGGTGTAGATGAAACAAATTTACCAACAATATTTTT-GTTGGATTGTTTCACCTATCGTTCCATTTGCAG
dps-mir-1010|MI0011619                                                   TAAGTGGTGTAGATGAAACAAATTAACCAACCTTTATTGT-GTTGGATTGTTTCACCTATCGTTCCATTTGCAG
dpersimilis|scaffold_0|neg|8195081-8195154                               TAAGTGGTGTAGATGAAACAAATTAACCAACCTTTATTGT-GTTGGATTGTTTCACCTATCGTTCCATTTGCAG
dwillistoni|scf2_1100000004943|pos|12259774-12259848                     TAAGTGGTGTAGATGAAACAAATTTACCAACAATATTTTTTGTTGGATTGTTTCACCTATCGTTCCATTTGCAG
dmojavensis|scaffold_6540|pos|27812521-27812593                          TAAGTGGTGTAGATGAAACAAATTTCACAACAA-TTTTTT-GTTGGATTGTTTCACCTATCGTTCCATTTGCAG
dvirilis|scaffold_13047|neg|8363196-8363269                              TAAGTGGTGTAGATGAAACAAATTTCACAACAAATTTTTT-GTTGGATTGTTTCACCTATCGTTCCATTTGCAG
dgrimshawi|scaffold_15074|pos|1256140-1256212                            TAAGTGGTGTAGATGAAACAAAACTCTCAACAA-TTTTTT-GTTGGATTGTTTCACCTATCGTTCCATTTGCAG
//


# STOCKHOLM 1.0

dme-mir-1011|MI0005872                              GTGAGTTTTTGAGCCAGGAATATA--------GTTC---TTAt-tattggttcaaatcgctcgcag
dsi-mir-1011|MI0011771                              GTGAGTTTTTGAGCCAGGAATATA--------GTTC---TTAT-TATTGGTTCAAATCGCTCGCAG
dsechellia|scaffold_27|pos|54832-54885              GTGAGTTTTTGAGCCAGGAATATA--------GTTC---TTAT-TATTGGTTCAAATCGCTCGCAG
dyakuba|3R|neg|5477818-5477871                      GTGAGTTTTTGAGCCAGGAATATA--------ATTC---TTAT-TATTGGTTCAAATCGCTCGCAG
derecta|scaffold_4770|pos|4975843-4975896           GTGAGTTTTTGAGCCATGAATATA--------ATTC---TTAT-TATTGGTTCAAATCGCTCGCAG
dananassae|scaffold_13340|neg|7952085-7952139       GTGAGTCTTTGAACCAGGAATATA--------ATTT---GTATATATTGGTTCAAATCGCTCGTAG
dwillistoni|scf2_1100000004921|pos|2184481-2184537  GTGAGTCTTTGAATCAGGAATATA---------TTATCATTATATATTGGTTCGAAATGCTCGTAG
dmojavensis|scaffold_6540|neg|29750604-29750661     GTGAGTCTTTGAGCCAGGAATATAT-------GTTCATCTTAT-TATTGGTTCAAATCTCTCGTAG
dvirilis|scaffold_13047|pos|12031346-12031408       GTGAGTCATTGAACCAGGAATATATGTATGTAATTC---TTATATATTGGTTCAAATTTCTCGCAG
dgrimshawi|scaffold_14830|pos|1201874-1201918       GTGAGTCTTTGAGCCAGGAATATA--------ATTG---TTATATATTGGTTCAAACAACTCGTAG
//


# STOCKHOLM 1.0

dme-mir-1012|MI0005873                                                      tgggtagaactttgattaataTTGCTTGAAAAATAttagtcaaagattttcccca-tag
dsi-mir-1012|MI0011731                                                      TGGGTAGAACTTTGATTAATATTGCTTG-AGAATATTAGTCAAAGATTTTCCCCA-TAG
dsechellia|scaffold_13|neg|1460565-1460622                                  TGGGTAGAACTTTGATTAATATTGCTTG-AGAATATTAGTCAAAGATTTTCCCCA-TAG
dyakuba|3R|pos|23804860-23804919                                            TGGGTAGAACTTTGATTAATATTGCTTGCAAGATATTAGTCAAAGGTTTTTCCCCATAG
derecta|scaffold_4820|pos|5353904-5353958                                   TGGGTAAATCTTTGATTAGTATTGGTTTCAATATATTAGTCAAATGTTTTTCCCACTAG
//


# STOCKHOLM 1.0

dme-mir-1013|MI0005874                     GTGAGTTTCGTACACTTAATTAATAGGATCGGCCGTTAataaaagtatgccgaactcgCAG
dsi-mir-1013|MI0011770                     GTGAGTTTCGTACACTTAATTAATAGGATCGGCCGTTAATAAAAGTATGCCGAACTCGCAG
dsechellia|scaffold_4|neg|5435215-5435275  GTGAGTTTCGTACACTTAATTAATAGGATCGGCCGTTAATAAAAGTTTGCCGAACTCGCAG
dyakuba|3R|neg|27538998-27539058           GTGAGTTTCGTACACTTAATTAATTGGGACGGCCGTTAATAAAAGTATGCCGAACTCGCAG
derecta|scaffold_4820|pos|1381519-1381579  GTGAGTTTCGTACACTTAATTAATTGGAGCGGCCGTTAATAAAAGTATGCCGAACTCGCAG
//


# STOCKHOLM 1.0

dme-mir-1014|MI0005875                                 tataatggaaatagattttaatCGCAGGCGCGTCAGTGGTTGAATTaaaattcattttcatttgcag
dsimulans|3R|neg|27196235-27196302                     TATAATGGAAATAGATTTTAATCGCTGGCGCGTCAGTGGTTGAATTAAAATTCATTTTCATTTGCAG
dsechellia|scaffold_31|neg|233837-233904               TATAATGGAAATAGATTTTAATCGCTGGCGCGTCAGTGGTTGAATTAAAATTCATTTTCATTTGCAG
dyakuba|3R|neg|28513883-28513950                       TATAATGGAAATAGATTTTAATCGCAGGCGCGTCAGTGGTTGAATTAAAATTCATTTTCATTTGCAG
derecta|scaffold_4820|pos|396416-396483                TATAATGGAAATAGATTTTAATCGCAGGCGCGTCAGTGGTTGAATTAAAATTCATTTTCATTTGCAG
dananassae|scaffold_12911|pos|3510633-3510700          TATAATGAAAATTGATTTTAATCACACGGATCGGAGTGGCAAAATTAAAATTCATTTTCATTTGCAG
dpseudoobscura|2|pos|14711240-14711307                 TACAATGGAAATAGATTTTAATCGGGTTTCGTTTGGCGGTGAAATTAAAATTCATTTTCATTTACAG
dpersimilis|scaffold_0|neg|5703137-5703204             TACAATGGAAATAGATTTTAATCGTGTTTCGTTTGGCGGTGAAATTAAAATTCATTTTCATTTACAG
//


# STOCKHOLM 1.0

dme-mir-1015|MI0005876                               GTGAGTGATGCTCCAGTTAGCTTGGCTGAGTGAGG-ATTTAAGtcctgggacatctctcttgcag
dsimulans|3R|pos|19998557-19998620                   GTGAGTGATGCTCCAGTTAGCTTGGCTGAGTGAGG-ATTTAAGTCCTGGGACATCTCTCTTGCAG
dsechellia|scaffold_0|pos|20503511-20503574          GTGAGTGATGCTCCAGTTAGCTTGTCTGAGTGAGA-CTTTAAGTCCTGGGACATCTCTCTTGCAG
dyakuba|3R|neg|26340586-26340649                     GTGAGTGATGCTCCAGATAGCTTGACTGGGTGAGG-ATTTAAGTCCTGGGACATCTCTCTTGCAG
derecta|scaffold_4820|neg|7895708-7895771            GTGAGTGATGCTCCAGATAGCTTGGCTGAGTGAGG-ACTTAAGTCCTGGGACATCTCTCTTGCAG
dananassae|scaffold_13088|pos|204260-204324          GTGAGTGATGCTCCAGATAGGTTGGCTTAGGAAGTCATTAAAGCCCTGGGATGTCTCTCTTGCAG
//


# STOCKHOLM 1.0

dme-mir-1016|MI0005877                       taagtatagagaggatgtgaTTGGTAAATTCCAAAGttcacctctctccatacttag
dsimulans|2R|neg|8883313-8883370             TAAGTACAGAGATGATGTAATGCGTAAATTCCAAAGTTCACCTCTCTCCATACTTAG
dsechellia|scaffold_1|neg|7628261-7628318    TAAGTATAGAGAGGATGTAATGCGTATATTCCAATGTTCACCTCTCTCCATACTTAG
dyakuba|2R|neg|10057683-10057740             TAAGTATAGAGGGGATGTGATGGGTAAATTCCAAAGTTCACCTCTCTCCATACTTAG
derecta|scaffold_4845|pos|15723086-15723143  TAAGTATAGAGAGGATGTGATGGGCAAAATCCAAAGTTCACCTCTCTCCATACTTAG
//


# STOCKHOLM 1.0

dme-mir-1017|MI0005878                              GTGAGTTTAGTGGAGTTT-AAAGCTTCCCA---TCGCCAGCAATTAC-----------GCgaaagctctacccaaactcatccCCC
dsimulans|3R|pos|20155136-20155205                  GTGAGTTTAGTGGAGTTT-AAAGCTTCCCA---TCGCCAGCAATTAC-----------GCGAAAGCTCTACCCAAACTCATCCCCT
dsechellia|scaffold_0|pos|20650453-20650522         GTGAGTTTAGTGGAGTTT-AAAGCTTCCCA---TCGCCAGCAATTAC-----------GCGAAAGCTCTACCCAAACTCATCCCCT
dyakuba|3R|neg|26186967-26187036                    GTGAGTTTAGTGGAGTTT-AAAGCTTCCCA---TCGCCAGCAATTAC-----------GCGAAAGCTCTACCCAAACTCATCCCCT
derecta|scaffold_4820|neg|7744528-7744597           GTGAGTTTAGTGGAGTTT-AAAGCTTCCCA---TCGCCAGCAATTAC-----------GCGAAAGCTCTACCCAAACTCATCCCCT
dananassae|scaffold_13088|pos|356294-356363         GTGAGTTTAGTGGAGTTT-AATGCTTCTCA---TCGCCGGCCCTTTC-----------GCGAAAGCTCTACCCAAACTCATCCCCT
dpseudoobscura|2|neg|18479472-18479545              GTGAGTTTTGTGGAGTTT-AAAGTTAACAA---TCGCCGACAATCAAATT------ACGCGAAAGCTCTACCCAAACTCATCCCTC
dpersimilis|scaffold_3|neg|1203117-1203190          GTGAGTTTTGTGGAGTTT-AAAGTTTACAA---TCGCCGACAATCAAATT------ACGCGAAAGCTCTACCCAAACTCATCCCTC
dwillistoni|scf2_1100000004921|neg|4383548-4383575  -----TTTTGTAGAGTTTTAAAGCTATAAA---TCGCCGGTAAATAGACGTTAAAGACGCGAAAGCTCTACCCAAACTCACCCCGG
dmojavensis|scaffold_6540|pos|20694217-20694288     GTGAGTTTCGTAGAGTTT-AAAGCTCACA--CTTTGCTCGCCAACAAGCGC-----ACGCGAAAGCTCTACCCAAACTCACTATGA
dvirilis|scaffold_13047|pos|3684420-3684491         GTGAGTTTCGTAGAGTTT-AAAGCTCTTA--CTTTGCTCGCTGGCACGCCC-----ACGCGAAAGCTCTACCCAAACTCACTATGC
dgrimshawi|scaffold_14906|pos|340801-340825         --GAGTTTCGTAGGGTTT-AAAGCAACAAAACTTTGCTCGCCGACACGCGT-----ACGCGAAAGCTCTACCCAAACTCACTATGG
//


# STOCKHOLM 1.0

dme-mir-10|MI0000130                                                            accctgtagatccgaatttgttTTATACTAGCTTT-AAGGA-caaattcggttctagagagg-ttt
dsi-mir-10|MI0009454                                                            ACCCTGTAGATCCGAATTTGTTTTATACTAGCTTT-AAGGA-CAAATTCGGTTCTAGAGAGG-TTT
dse-mir-10|MI0009346                                                            ACCCTGTAGATCCGAATTTGTTTTATACTAGCTTT-AAGGA-CAAATTCGGTTCTAGAGAGG-TTT
dya-mir-10|MI0009654                                                            ACCCTGTAGATCCGAATTTGTTTTATACTAGTTTT-AAGGA-CAAATTCGGTTCTAGAGAGG-TTT
der-mir-10|MI0009091                                                            ACCCTGTAGATCCGAATTTGTTTTATACTAGCTTT-AAGGA-CAAATTCGGTTCTAGAGAGG-TTT
dan-mir-10|MI0009014                                                            ACCCTGTAGATCCGAATTTGTTTTATACTAGTTTT-AAGGA-CAAATTCGGTTCTAGAGAGG-TTT
dps-mir-10|MI0001307                                                            ACCCTGTAGATCCGAATTTGTTTTACATTAGCTTT-AAGGA-CAAATTCGGTTCTAGAGAGG-TTT
dpe-mir-10|MI0009311                                                            ACCCTGTAGATCCGAATTTGTTTTACATTAGCTTT-AAGGA-CAAATTCGGTTCTAGAGAGG-TTT
dwi-mir-10|MI0009600                                                            ACCCTGTAGATCCGAATTTGTTTTATACTAGTTTTTAAGGA-CAAATTCGGTTCTAGAGAGG-TTT
dmo-mir-10|MI0009247                                                            ACCCTGTAGATCCGAATTTGTTGTACCATAGCTTT-AAGGA-CAAATTCGGTTCTAGAGAGG-TTT
dvi-mir-10|MI0009528                                                            ACCCTGTAGATCCGAATTTGTTGTACACTAGTTTT-AAGGA-CAAATTCGGTTCTAGAGAGG-TTT
dgr-mir-10|MI0009146                                                            ACCCTGTAGATCCGAATTTGTTGTACACTAGCTTT-AAGGA-CAAATTCGGTTCTAGAGAGG-TTT
aga-mir-10|MI0001602                                                            ACCCTGTAGATCCGAATTTGTTTGAATTTATATTA-A-TAA-CAAATTCGGTTCTAGAGAGG-TTT
aae-mir-10|MI0013484                                                            ACCCTGTAGATCCGAATTTGTTTGAATATTTAACA-AGCGA-CAAATTCGGTTCTAGAGAGG-TTT
tca-mir-10|MI0008899                                                            ACCCTGTAGATCCGAATTTGTTTGAAATCAGGCGA-------CAAATTCGGTTCTAGAGAGG-TTT
bmo-mir-10|MI0004973                                                            ACCCTGTAGATCCGAATTTGTTTGAAGTGAGGCGA-------CAAATTCGGTTCTAGAGAGG-TTT
ame-mir-10-1|MI0005727                                                          ACCCTGTAGATCCGAATTTGTTTGATAAGAGGCGA-------CAAATTCGGTTCTAGAGAGG-TTT
ame-mir-10-2|MI0015954                                                          ACCCTGTAGATCCGAATTTGTTTGATAAGAGGCGA-------CAAATTCGGTTCTAGAGAGG-TTT
nvi-mir-10|MI0014737                                                            ACCCTGTAGATCCGAATTTGTTTGAAGTCAGGCGA-------CAAATTCGGTTCTAGAGAGG-TTT
hsa-mir-10a|MI0000266                                                           ACCCTGTAGATCCGAATTTGTGT-AAGGAATTTTGTGGTCA-CAAATTCGTATCTAGGGGAA-TAT
hsa-mir-10b|MI0000267                                                           ACCCTGTAGAACCGAATTTGTGT-G-GTATCCGTATAGTCA-CAGATTCGATTCTAGGGGAA-TAT
cte-mir-10a|MI0010053                                                           ACCCTGTAGTTCCGGATTTGTCTTGAATCTCAGCAAAGCAAACAAATTCGATTCCTCGGGGT-TTC
api-mir-10|MI0013354                                                            ACCCTGTAGATCCGAATTTGTTTGAAAAACGGCGA-------CAAATTCGGTTCTAGAGAGG-TTT
dpu-mir-10|MI0012217                                                            ACCCTGTAGATCCGAATTTGT----AGTTGCATCACAAGA--CAAATTCGGTTCTAGAGAGG-TTC
isc-mir-10|MI0012262                                                            ACCCTGTAGATCCGAATTTGTCTGCAACAAGACTA-------CAAATTCGGTTCTAGAGAGGCTTT
mmu-mir-10b|MI0000221                                                           ACCCTGTAGAACCGAATTTGTGT-G-GTACCCACATAGTCA-CAGATTCGATTCTAGGGGAA-TAT
mmu-mir-10a|MI0000685                                                           ACCCTGTAGATCCGAATTTGTGT-AAGGAATTTTGTGGTCA-CAAATTCGTATCTAGGGGAA-TAT
//


# STOCKHOLM 1.0

dme-mir-11|MI0000131                                caagaactttct-ctgtgacccgCGTGTACTTAA----------AAG----CCGcatcacagtctgagttcttgc
dsi-mir-11|MI0009430                                CAAGAACTTTCT-CTGTGACCCGCGTGTACTTAA----------AAG----CCGCATCACAGTCTGAGTTCTTGC
dse-mir-11|MI0009350                                CAAGAACTTTCT-CTGTGACCCGCGTGTACTTAA----------AAG----CCGCATCACAGTCTGAGTTCTTGC
dya-mir-11|MI0009703                                CAAGAACTTTCT-CTGTGACCTGCGTGTACTTAA----------AAG----CCGCATCACAGTCTGAGTTCTTGC
der-mir-11|MI0009038                                CAAGAACTTTCT-CTGTGACCTGCGTGTACTGAA----------AAG----CCGCATCACAGTCTGAGTTCTTGC
dan-mir-11|MI0009009                                CAAGAACTCTCT-CTGTGACTTGTGTCCTTTTTTT------CGAAAC----TCACATCACAGTCTGAGTTCTTGC
dps-mir-11|MI0001308                                CAAGAACTTATT-CTGTGACCTGCGTGACATTTA------------G----CCACATCACAGTCTGAGTTCTTGC
dpe-mir-11|MI0009292                                CAAGAACTTATT-CTGTGACCTGCGTGACATTTA------------G----CCACATCACAGTCTGAGTTCTTGC
dwi-mir-11|MI0009576                                CAAGATCTCTCT-CTGTGACCTGCGTGAGATTTATCATATATGAAAA----CCGCATCACAGTCTGAGTTCTTGC
dmo-mir-11|MI0009233                                CAAGAACTTTTT-CTGTGACCTGCGTGAATTCCT----ATATGCAAA----CCGCATCACAGTCTGAGTTCTTGC
dvi-mir-11|MI0009483                                CAAGAACTTTTT-CTGTGACTTGCGTGAACTCTT----ATATGCAAA----CCGCATCACAGTCTGAGTTCTTGC
dgr-mir-11|MI0009115                                CAAGAACTCTCT-CTGTGACTTGCGTGAACTTTC----ATGTGAAAA----TCGCATCACAGTCTGAGTTCTTGC
aga-mir-11|MI0008306                                CAAGAACTTGGAACTGTGATCTGTGTGGTTATTAGCCGCGTTCGAAGCTCTTCACATCACAGTCTGAGTTCTTGC
aae-mir-11|MI0013453                                CGAGAACTCCGG-CTGTGACCTGTGTACACTTTA------TCCAAA-----TCACATCACAGTCTGAGTTCTTGC
tca-mir-11|MI0016375                                CTGGGATTCTGA-CTGTGACCTGTGTGTGTCTGAT----------------TCACATCACAGGCAGAGTTCTAGC
bmo-mir-11|MI0012294                                CTAGCACTCGAC-ATGTGACCTGTGTTCGGT--AA----------------TCACATCACAGTCAGAGTTCTAGC
ame-mir-11|MI0016136                                ATGGAGCTCTGG-CTGTGACTTGTGTGTTAACTGA----ATTAAAA-----TCACATCACAGGCAGAGTTCTAGT
//


# STOCKHOLM 1.0

dme-mir-124|MI0000373                                                          ggtatccactgta--ggcctatatgT------ATTTCCA---CCAtaaggcacgcggtgaatgccaag
dsi-mir-124|MI0009412                                                          GGTATCCACTGTA--GGCCTATATGT------ATTTCCA---CCATAAGGCACGCGGTGAATGCCAAG
dse-mir-124|MI0009402                                                          GGTATCCACTGTA--GGCCTATATGT------ATTTCCA---CCATAAGGCACGCGGTGAATGCCAAG
dya-mir-124|MI0009680                                                          GGTATCCACTGTA--GGCCTATATGT------ATTTCCA---CCATAAGGCACGCGGTGAATGCCAAG
der-mir-124|MI0009088                                                          GGTATCCACTGTA--GGCCTATATGT------ATTTCCA---CCATAAGGCACGCGGTGAATGCCAAG
dan-mir-124|MI0008967                                                          GGTATCCACTGTA--GGCCTATATGT------ATTTCGA---CCATAAGGCACGCGGTGAATGCCAAG
dps-mir-124|MI0001323                                                          GGTATCCACTGTA--GGCCTATATGT------ATTTCGA---CCATAAGGCACGCGGTGAATGCCAAG
dpe-mir-124|MI0009284                                                          GGTATCCACTGTA--GGCCTATATGT------ATTTCGA---CCATAAGGCACGCGGTGAATGCCAAG
dwi-mir-124|MI0009594                                                          GGTATCCACTGCA--GGCCTATATGT------TATTTGA---CCATAAGGCACGCGGTGAATGCCAAG
dmo-mir-124|MI0009241                                                          GGTATCCACTGTA--GGCCTCTATGA------ATTTTGA---CCATAAGGCACGCGGTGAATGCCAAG
dvi-mir-124|MI0009505                                                          GGTATCCACTGTA--GGCCTCTATGA------ATTTTGA---CCATAAGGCACGCGGTGAATGCCAAG
dgr-mir-124|MI0009164                                                          GGTATCCACTGTA--GGCCTCTATGT------TTTTTGA---CCATAAGGCACGCGGTGAATGCCAAG
aga-mir-124|MI0001604                                                          GGTGTTCACTGTA--GGCCTGTATGTTC---TATTGCGGATTTCATAAGGCACGCGGTGAATGCCAAG
aae-mir-124|MI0013488                                                          GGTATCCACTGCC--GGCCTATATGTCC---TATTTCGGTACTCATAAGGCACGCGGTGAATGCCAAG
tca-mir-124|MI0008912                                                          AGTGTTCACTGTT--GGCCTGTATGTTTTTGTA----ACGCAT---AAGGCACGCGGTGAATGCCAAG
bmo-mir-124|MI0004976                                                          CGCGTTCACTGCCGGAGCCGTTATGTATATTT-----AAAATTCATAAGGCACGCGGTGAATGCCAAG
ame-mir-124|MI0001577                                                          TGCGTTCACTGCG--GGCTTCCATGTGCCAACTTTTCAAAATTCATAAGGCACGCGGTGAATGCCAAG
nvi-mir-124|MI0014749                                                          TGCGTTCACTGCG--GGCTTCCATGTGCCAAGTTTTAAAAATTCATAAGGCACGCGGTGAATGCCAAG
apisum|gi|320446551|ref|NW_003384020.1||neg|56398-56471                        TGCGTTCACTGTTGAGCCTAT-ATGTTGTT-AAT---ATGAATCATAAGGCACGCGGTGAATGCCAAG
api-mir-124|MI0013911                                                          -GCGTTCACTGTTGAGCCTAT-ATGTTGTT-AAT---ATGAATCATAAGGCACGCGGTGAATGCCA--
dpu-mir-124|MI0012220                                                          CGTGTTCATTGTTGTGCCTTTTGTATTATTGAAT---TCGGATCATAAGGCACGCGGTGAATGCCAAG
isc-mir-124|MI0012265                                                          CGTATTCACTGCG--CGCCTTGATGTGCCCAAACGT-ATCAT----AAGGCACGCGGTGAATGCCAAG
cel-mir-124|MI0000302                                                          GGCATGCACCCTAGTGACTTTAGTGGACATCTAAGTCTTCCAAC-TAAGGCACGCGGTGAATGCCACG
cte-mir-124|MI0010098                                                          GGCGTTCACGGCGTGGTCCTTGGTGTGACTACA----ACAATT---AAGGCACGCGGTGAATGCCAAG
mmu-mir-124-3|MI0000150                                                        CGTGTTCACAGCG--GACCTTGATTTAA-TGTCTAT-ACAATT---AAGGCACGCGGTGAATGCCAAG
mmu-mir-124-1|MI0000716                                                        CGTGTTCACAGCG--GACCTTGATTTAAATGTCCAT-ACAATT---AAGGCACGCGGTGAATGCCAAG
mmu-mir-124-2|MI0000717                                                        CGTGTTCACAGCG--GACCTTGATTTAA-TGTC-AT-ACAATT---AAGGCACGCGGTGAATGCCAAG
hsa-mir-124-1|MI0000443                                                        CGTGTTCACAGCG--GACCTTGATTTAAATGTCCAT-ACAATT---AAGGCACGCGGTGAATGCCAAG
hsa-mir-124-2|MI0000444                                                        CGTGTTCACAGCG--GACCTTGATTTAA-TGTC-AT-ACAATT---AAGGCACGCGGTGAATGCCAAG
hsa-mir-124-3|MI0000445                                                        CGTGTTCACAGCG--GACCTTGATTTAA-TGTCTAT-ACAATT---AAGGCACGCGGTGAATGCCAAG
//


# STOCKHOLM 1.0

dme-mir-125|MI0000417                                                        tccctgagaccct--aacttgtga-CTTTTAATAC-CAGTTT--Cacaagttttgatctccggtat
dsi-mir-125|MI0009411                                                        TCCCTGAGACCCT--AACTTGTGA-CTTTTAATAC-CAGTTT--CACAAGTTTTGATCTCCGGTAT
dse-mir-125|MI0009388                                                        TCCCTGAGACCCT--AACTTGTGA-CTTTTAATAC-CAGTTT--CACAAGTTTTGATCTCCGGTAT
dya-mir-125|MI0009670                                                        TCCCTGAGACCCT--AACTTGTGA-CTTTTAATAC-CAGTTT--CACAAGTTTTGATCTCCGGTAT
der-mir-125|MI0009066                                                        TCCCTGAGACCCT--AACTTGTGA-CTTTTAATAC-CAGTTT--CACAAGTTTTGATCTCCGGTAT
dan-mir-125|MI0009011                                                        TCCCTGAGACCCT--AACTTGTGA-CTTTTAATAC-CAGTTT--CACAAGTTTTGATCTCCGGTAT
dps-mir-125|MI0001324                                                        TCCCTGAGACCCT--AACTTGTGA-CTTTTAATAC-CAGTTT--CACAAGTTTTGATCTCCGGTAT
dpe-mir-125-2|MI0009279                                                      TCCCTGAGACCCT--AACTTGTGA-CTTTTAATAC-CAGTTT--CACAAGTTTTGATCTCCGGTAT
dpe-mir-125-1|MI0009286                                                      TCCCTGAGACCCT--AACTTGTGA-CTTTTAATAC-CAGTTT--CACAAGTTTTGATCTCCGGTAT
dpe-mir-125-3|MI0009295                                                      TCCCTGAGACCCT--AACTTGTGA-CTTTTAATAC-CAGTTT--CACAAGTTTTGATCTCCGGTAT
dwi-mir-125|MI0009599                                                        TCCCTGAGACCCT--AACTTGTGA-CTTTTAATAC-CAGTTT--CACAAGTTTTGATCTCCGGTAT
dmo-mir-125|MI0009222                                                        TCCCTGAGACCCT--AACTTGTGA-CTTTTAATAC-CAGTTT--CACAAGTTTTGATCTCCGGTAT
dvi-mir-125|MI0009484                                                        TCCCTGAGACCCT--AACTTGTGA-CTTTTAATAC-CAGTTT--CACAAGTTTTGATCTCCGGTAT
dgr-mir-125-1|MI0009156                                                      TCCCTGAGACCCT--AACTTGTGA-CTTTTAATAC-CAGTTT--CACAAGTTTTGATCTCCGGTAT
dgr-mir-125-2|MI0009162                                                      TCCCTGAGACCCT--AACTTGTGA-CTTTTAATAC-CAGTTT--CACAAGTTTTGATCTCCGGTAT
aga-mir-125|MI0001605                                                        TCCCTGAGACCCT--AACTTGTGA-CTATCGTTGCAAAGTTT--CACAAGTTTTGATCTCCGGTAT
aae-mir-125|MI0013465                                                        TCCCTGAGACCCT--AACTTGTGA-CTATAGTTG--AAGTTT--CACAAGTTTTGATCTCCGGTAT
tca-mir-125|MI0008913                                                        TCCCTGAGACCCT--AACTTGTGA-TGTTA--AATGGACTCT--CACAAGCTAGCGACTCGGGTAT
ame-mir-125|MI0001578                                                        CCCCTGAGACCCT--AACTTGTGA-CGTCGCGACCGATATCT--CACAGGCTAGATTCTCTGGTAT
nvi-mir-125|MI0014740                                                        TCCCTGAGACCCT--AACTTGTGA-CGTCGCGTACGATATCT--CACAGGCTAGATTCTCTGGTAT
cte-mir-125|MI0010069                                                        TCCCTGAGACCCT--AACTTGTGAAGCTTTCTAAAAAGATC----GCGAGTTAGAATCTTGGGCTC
dpulex|scaffold_71|neg|445358-445428                                         TCCCTGAGACCCT--AACTTGTGAGTGATTGGAATTGTACCTATCACAGGCTAGATTCTCAGGTAT
mmu-mir-125a|MI0000151                                                       TCCCTGAGACCCTTTAACCTGTGAGGACGTCCA---GGGTC----ACAGGTGAGGTTCTTGGGAGC
mmu-mir-125b-2|MI0000152                                                     TCCCTGAGACCCT--AACTTGTGAGGTATTTTAGTAACATC----ACAAGTCAGGTTCTTGGGACC
mmu-mir-125b-1|MI0000725                                                     TCCCTGAGACCCT--AACTTGTGATGTTTACCGTTTAAATCC---ACGGGTTAGGCTCTTGGGAGC
hsa-mir-125b-1|MI0000446                                                     TCCCTGAGACCCT--AACTTGTGATGTTTACCGTTTAAATCC---ACGGGTTAGGCTCTTGGGAGC
hsa-mir-125a|MI0000469                                                       TCCCTGAGACCCTTTAACCTGTGAGGACATCCA---GGGTC----ACAGGTGAGGTTCTTGGGAGC
hsa-mir-125b-2|MI0000470                                                     TCCCTGAGACCCT--AACTTGTGAGGTATTTTAGTAACATC----ACAAGTCAGGCTCTTGGGACC
//


# STOCKHOLM 1.0

dme-mir-12|MI0000132    tgagtattacatcaggtactggtGT-GCCTTAAATCCAACAACcagtacttatgtcatact-acgc
dsi-mir-12|MI0009417    TGAGTATTACATCAGGTACTGGTGTGCCTGAAATCCAACAACCAGT-ACTTGTGTCATACT-ACGC
dse-mir-12|MI0009328    TGAGTATTACATCAGGTACTGGTGTGCCTGAAATCCAACAACCAGT-ACTTGTGTCATACT-ACGC
der-mir-12|MI0009072    TGAGTATTACATCAGGTACTGGTGTGCCTTAAAACCAACAACCAGT-ACTTATGTCATACT-ACGC
dan-mir-12|MI0008955    TGAGTATTACATCAGGTACTGGTGTGCCTTTAATCCAACAACCAGT-ACTTATGTCATACT-ACGC
dps-mir-12|MI0001309    TGAGTATTACATCAGGTACTGGTGTGCTTTAAATCCAACAACCAGT-ACTTATGTTATACT-ACGC
dpe-mir-12|MI0009323    TGAGTATTACATCAGGTACTGGTGTGCTTTAAATCCAACAACCAGT-ACTTATGTTATACT-ACGC
dwi-mir-12|MI0009584    TGAGTATTACATCAGGTACTGGTGTGCCTTTAATCCAACAACCAGT-ACTTATGTCATACT-ACGC
dmo-mir-12|MI0009184    TGAGTATTACATCAGGTACTGGTGTGCCAATTAACTAACAACCAGT-ACTTATGTCATACT-ACGC
dvi-mir-12|MI0009479    TGAGTATTACATCAGGTACTGGTGTGCCATTTAACTAACAACCAGT-ACTTATGTCATACT-ACGC
dgr-mir-12|MI0009103    TGAGTATTACATCAGGTACTGGTGTGCCATTTAACCAACAACCAGT-ACTTATGTCATACT-ACGC
aae-mir-12|MI0013462    TGAGTATTACATCAGGTACTGGTGT--CGATATTCGAATCACCAACGAATCGGGTTCCTTT-----
tca-mir-12|MI0008900    TGAGTATTACATCAGGTACTGGT----TCGGTTTTGAAAAACCGGT-CCCTGAGTAACACTTACAT
ame-mir-12|MI0001576    TGAGTATTACATCAGGTACTGGTGTGATATTCA---GACAACCAGT-ACTTGTGTTATACTTACGC
nvi-mir-12|MI0014731    TGAGTATTACATCAGGTACTGGTGT--CTTTTTTTCAGCGACCAGT-ACTTGTGTTATACTTGCGT
dpu-mir-12|MI0012219    TGAGTATTACATCAGGTACTGGT---TGTATGTGCATGATACCAGT-ACCATTGTAACACTCTCAA
isc-mir-12|MI0012264    TGAGTATTACATCAGGTACTGGT----CTGGTTGCTGGGTACCAGT-ATCTGTGTGATATTCACCC
cte-mir-12|MI0010056    TGAGTATTACATCAGGTACTGAG-----TACAAGCACGAAATCAGGGCCTGCTGAAATACTCGCTC
//


# STOCKHOLM 1.0

dme-mir-133|MI0000362                                                          agctggttgacatcgggtcagatC------------------TGTTTTTC-AA-G----CATttggtccccttcaaccagctgt
dsi-mir-133|MI0009468                                                          AGCTGGTTGACATCGGGTCAGATC------------------TGTTTTTT-AA-G----CATTTGGTCCCCTTCAACCAGCTGT
dse-mir-133|MI0009396                                                          AGCTGGTTGACATCGGGTCAGATC------------------TGTTTTTT-AA-G----CATTTGGTCCCCTTCAACCAGCTGT
dya-mir-133|MI0009644                                                          AGCTGGTTGACATCGGGTCAGATC------------------TGTTTTTCCAA-G----CATTTGGTCCCCTTCAACCAGCTGT
der-mir-133|MI0009029                                                          AGCTGGTTGACATCGGGTCAGATC------------------TGTTTTCC-TA-G----CATTTGGTCCCCTTCAACCAGCTGT
dan-mir-133|MI0009005                                                          AGCTGGTTGACATCGGGTCAGATC------------------TATCTTTTCAA-G----CATTTGGTCCCCTTCAACCAGCTGT
dps-mir-133|MI0001325                                                          AGCTGGTTGACATCGGGTCAGATC------------------TATTTTATCAA-G----TATTTGGTCCCCTTCAACCAGCTGT
dpe-mir-133|MI0009266                                                          AGCTGGTTGACATCGGGTCAGATC------------------TATTTTATCAA-G----TATTTGGTCCCCTTCAACCAGCTGT
dwi-mir-133|MI0009625                                                          AGCTGGTTGACATCGGGTCAGATC------------------TATTTATTTGAAG----CATTTGGTCCCCTTCAACCAGCTGT
dmo-mir-133|MI0009231                                                          AGTTGGTTGACATCGGGTCAGATC------------------TGTTT-TTCGAGA-----ATTTGGTCCCCTTCAACCAGCTGT
dvi-mir-133|MI0009502                                                          AGTTGGTTGACATCGGGTCAGATC------------------TATTT-CTGAAAG----CATTTGGTCCCCTTCAACCAGCTGT
dgr-mir-133|MI0009171                                                          AGCTGGTTGACATCGGGTCAGATC------------------TATTTATTCGA-G----TATTTGGTCCCCTTCAACCAGCTGT
aga-mir-133|MI0001606                                                          ----TGTTGACGCAATATTTTCCC---------------------TTTGCGAATG----CATTTGGTCCCCTTCAACCAGCTGT
aae-mir-133|MI0013482                                                          AGCTGGTTGACTTCGGGTCAAATCGTCAAATATTTGCAAAGATATTTCCTCAGTGAAATCATTTGGTCCCCTTCAACCAGCTGT
tca-mir-133|MI0008914                                                          AGCTGGTTGAATCCGGGTCAAAT-TGT----------------AAATGC----------TATTTGGTCCCCTTCAACCAGCTGT
bmo-mir-133|MI0008345                                                          AGCTGGTTGACTTCGGGTCAAAT-TGTCATTT-----------TCATAT----------CATTTGGTCCCCTTCAACCAGCTGT
ame-mir-133|MI0001579                                                          AGCTGGTTGAACACGGGTCAAATATATCGCAC-----------GATTGA--------CGCATTTGGTCCCCTTCAACCAGCTGT
nvi-mir-133|MI0014752                                                          AGCTGGTTGAACACGGGTCAAATATAACGCAC-----------GATTGA--------CGCATTTGGTCCCCTTCAACCAGCTGT
apisum|gi|320446199|ref|NW_003384372.1||pos|92587-92615                        AGTTTCTGGGATTGTGATTACGATGCTGTTGC----------CGTTGCTGCCGCAATCACATTTGGTCCCCTTCAACCAGCTGT
cte-mir-133|MI0010070                                                          AGCTGGTTGAAACTGGGTCAAAT-TGTGCGCT-----------GCTTGCGG------TTCATTTGGTCCCCTTCAACCAGCTGT
dpu-mir-133|MI0012221                                                          AGCTGGCTGAATCCGGGCCAAAT-TGTTAT--------TCATAGAGCAG----------CATTTGGTCCCCTTCAACCAGCTGT
isc-mir-133|MI0012266                                                          AGCTGGCTGAAGCCGGGCCAAAT-CGTCATAATT---CCTATGAAAAGGAATCTCAATACATTTGGTCCCCTTCAACCAGCTGT
mmu-mir-133a-1|MI0000159                                                       AGCTGGTAAA-ATGGAACCAAATC-------------------GCCTCTTCAATGG----ATTTGGTCCCCTTCAACCAGCTGT
mmu-mir-133a-2|MI0000820                                                       AGCTGGTAAA-ATGGAACCAAATC-------------------AGCTGTTGGATGG----ATTTGGTCCCCTTCAACCAGCTGT
mmu-mir-133b|MI0000821                                                         GGCTGGTCAA-ACGGAACCAAGTCC------------------GTCTTCCTGAGAG----GTTTGGTCCCCTTCAACCAGCTAC
hsa-mir-133a-1|MI0000450                                                       AGCTGGTAAA-ATGGAACCAAATC-------------------GCCTCTTCAATGG----ATTTGGTCCCCTTCAACCAGCTGT
hsa-mir-133a-2|MI0000451                                                       AGCTGGTAAA-ATGGAACCAAATC-------------------GACTGTCCAATGG----ATTTGGTCCCCTTCAACCAGCTGT
hsa-mir-133b|MI0000822                                                         GGCTGGTCAA-ACGGAACCAAGTCC------------------GTCTTCCTGAGAG----GTTTGGTCCCCTTCAACCAGCTAC
//


# STOCKHOLM 1.0

dme-mir-137|MI0005849                                                     acgtgtatgctcgtagctataacCTGAAAT--CC-AAATGTtattgcttgagaatacacgtag
dsi-mir-137|MI0011765                                                     ACGTGTATGCTCGTAGCTATAACCTGAAAT--CC-AAATGTTATTGCTTGAGAATACACGTAG
dsechellia|scaffold_1|neg|9448887-9448977                                 ACGTGTATGCTCGTAGCTATAACCTGAAAT--CC-AAATGTTATTGCTTGAGAATACACGTAG
dyakuba|2R|pos|17032221-17032310                                          ACGTGTATGCTCGTAGCTATAACCTGACAT--CC-AA-TGTTATTGCTTGAGAATACACGTAG
derecta|scaffold_4845|pos|13905063-13905152                               ACGTGTATGCTCGTAGCTATAACCTGACAT--CC-AA-TGTTATTGCTTGAGAATACACGTAG
dananassae|scaffold_13266|pos|15447240-15447330                           ACGTGTATGCTCGTAGCTATAACGTGAAAT--GCGAAATGTTATTGCTTGAGAATACACGTAG
dps-mir-137|MI0011601                                                     ACGTGTATACTCATAGCTATAACCTGATAT--CC-GAATGTTATTGCTTGAGAATACACGTAG
dpersimilis|scaffold_4|pos|376976-377065                                  ACGTGTATACTCATAGCTATAACCTGATAT--CC-GAATGTTATTGCTTGAGAATACACGTAG
dwillistoni|scf2_1100000004954|neg|1111008-1111090                        ACGTGTATTCTTATAGCTGTAACCTGTTAT--ACAAAATGTTATTGCTTGAGAATACACGTAG
dmojavensis|scaffold_6496|pos|10610062-10610147                           ACGTGTATGCTCGTAGCTATAACTGGTACA--ATCAAATGTTATTGCTTGAGAATACACGTAG
dvirilis|scaffold_10468|neg|1969-2054                                     ACGTGTATGCTCGTAGCTATAACCTGTACA--ATCAAATGTTATTGCTTGAGAATACACGTAG
dgrimshawi|scaffold_15245|neg|16918500-16918585                           ACGTGTATGCTCGTAGCTATAACCTGAACA--ATCAAATGTTATTGCTTGAGAATACACGTAG
aga-mir-137|MI0010601                                                     ACGCGTATTCTTGGGTTACTAACACACTGT--TTATGTTGTTATTGCTTGAGAATACACGTAG
aae-mir-137-1|MI0013480                                                   ACGCGTATTCTTGGGTTATTAACACACTGT--TTATGTTGTTATTGCTTGAGAATACACGTAG
aae-mir-137-2|MI0013481                                                   ACGCGTATTCTTGGGTTATTAACACACTGT--TTATGTTGTTATTGCTTGAGAATACACGTAG
tca-mir-137|MI0008915                                                     ACGTGTATTCTTGGGTAATTAACACATATT--CAGGGATGTTATTGCTTGAGAATACACGTAG
bmo-mir-137|MI0009995                                                     ACGCGTATTCTTGGGGAATTAACACATATG--T-GAGATGTTATTGCTTGAGAATACACGTAG
ame-mir-137|MI0005729                                                     ACGCGTATTCTTGGGGAATTAACACACA-T--TTGCGCTGTTATTGCTTGAGAATACACGTAG
nvi-mir-137|MI0014721                                                     ACGCGTATTCTTGGGGAATTAACACACA-T--ACGCGCTGTTATTGCTTGAGAATACACGTAG
hsa-mir-137|MI0000454                                                     ACGGGTATTCTTGGGTGGATAAT--ACGGA--TTACGTTGTTATTGCTTAAGAATACGCGTAG
cte-mir-137|MI0010071                                                     ACGGGTATTCTTGGGTAAATAATATACCAA--GAAGGATGTTATTGCTTGAGAATACACGTAG
api-mir-137|MI0013352                                                     CCGCGTATTCTTGGGACA-TAACACATATT--TAAGACTGTTATTGCTTGAGAATACACGTAG
dpu-mir-137|MI0012222                                                     GCGGGTATTCTCAGGTGATTAACACGTGATA-AGAAGTTGTTATTGCTTGAGAATACACGTTG
isc-mir-137|MI0012267                                                     CCGTGTATTCAATTGCGAATAACACTCTTACCTAAAGCTGTTATTGCTTGAGAATACACGTCG
mmu-mir-137|MI0000163                                                     ACGGGTATTCTTGGGTGGATAAT--ACGGA--TTACGTTGTTATTGCTTAAGAATACGCGTAG
//


# STOCKHOLM 1.0

dme-mir-14|MI0000136                                                         gggagcgagacggggactcactG--TGCTTATTAAA-----TAGtcagtctttttctctctccta
dsi-mir-14|MI0009413                                                         GGGAGCGAGACGGGGACTCACTG--TGCTTATTAAA-----TAGTCAGTCTTTTTCTCTCTCCTA
dse-mir-14|MI0009375                                                         GGGAGCGAGACGGGGACTCACTG--TGCTTATTAAA-----TAGTCAGTCTTTTTCTCTCTCCTA
dya-mir-14|MI0009648                                                         GGGAGCGAGACGGGGACTCACTG--TGCTTATTAAA-----TAGTCAGTCTTTTTCTCTCTCCTA
der-mir-14|MI0009036                                                         GGGAGCGAGACGGGGACTCACTG--TGCTTATTAAA-----TAGTCAGTCTTTTTCTCTCTCCTA
dan-mir-14|MI0008997                                                         GGGAGCGAGACGGGGACTCACTG--TGCTTATTAAA-----TAGTCAGTCTTTTTCTCTCTCCTA
dps-mir-14|MI0001313                                                         GGGAGCGAGACGGGGACTCACTG--TGCTTTTGAAG-----TAGTCAGTCTTTTTCTCTCTCCTA
dpe-mir-14|MI0009257                                                         GGGAGCGAGACGGGGACTCACTG--TGCTTTTGAAG-----TAGTCAGTCTTTTTCTCTCTCCTA
dwi-mir-14|MI0009615                                                         GGGAGCGAGACGAGGACTCACTG--TGCTTTTTATA-----TAGTCAGTCTTTTTCTCTCTCCTA
dmo-mir-14|MI0009186                                                         GGGAGCGAGACGGGGACTCACTG--TGATTTTTATA-----TAGTCAGTCTTTTTCTCTCTCCTA
dvi-mir-14|MI0009539                                                         GGGAGCGAGACGGGGACTCACTG--TGCTTTTTATA-----TAGTCAGTCTTTTTCTCTCTCCTA
dgr-mir-14|MI0009147                                                         GGGAGCGAGACGGGGACTCACTG--TGCTTTTTATA-----TAGTCAGTCTTTTTCTCTCTCCTA
aga-mir-14|MI0001608                                                         GGGAGCGAGATTAAGGCTTGCTGGTTATC-ACGTTAAACG-TAGTCAGTCTTTTTCTCTCTCCTA
aae-mir-14|MI0013452                                                         GGGAGCGAGATTAAGGCTTGCTGGTCATTTATTACACTCG-AAGTCAGTCTTTTTCTCTCTCCTA
tca-mir-14|MI0008903                                                         AGGGGAGCGGATTGGACTTACTT----TTTTTCAAA-----CAGTCAGTCTTTTTCTCTCTCCTA
bmo-mir-14|MI0004974                                                         CGGGGAGAGAAATCGACG-AGGC----TGTTTTATT-----TAGTCAGTCTTTTTCTCTCTCCTA
ame-mir-14|MI0005731                                                         GGGTGAGA-AACTGGCTTGGCTCTCTGTGCTACGAT------AGTCAGTCTTTTTCTCTCTCCTA
nvi-mir-14|MI0014716                                                         GGGTGAGA-AACTGGCTTGGCTATGTACTCCCCATTGTGGACAGTCAGTCTTTTTCTCTCTCCTA
api-mir-14|MI0013913                                                         GAGAGAGATAACAGGCTTTGGCTTTTTATGTATTTTAT---TAGTCAGTCTTTTTCTCTCTCCTA
//


# STOCKHOLM 1.0

dme-mir-184|MI0000354                                                          ccttatcattctctcgccccg-TGTGCAC-TTAAAGACAACtggacggagaactgataagggc
dsi-mir-184|MI0009471                                                          CCTTATCATTCTCTCGCCCCG-TGTGCAT-TTAAAGACAACTGGACGGAGAACTGATAAGGGC
dse-mir-184|MI0009384                                                          CCTTATCATTCTCTCGCCCCG-TGTGCAT-TTAAAGACAACTGGACGGAGAACTGATAAGGGC
dya-mir-184|MI0009702                                                          CCTTATCATTCTCTCGCCCCG-TGTGCAT--TGAAGACAACTGGACGGAGAACTGATAAGGGC
der-mir-184|MI0009050                                                          CCTTATCATTCTCTCGCCCCG-TGTGCAT-TTAAAGACAACTGGACGGAGAACTGATAAGGGC
dan-mir-184|MI0008971                                                          CCTTATCATTCTCGCGCCCCG-TGTGCAT-AATGAGACAACTGGACGGAGAACTGATAAGGGC
dps-mir-184|MI0001326                                                          CCTTATCATTCTCGCGCCCCG-TGTGCAT-TAAAAGACAACTGGACGGAGAACTGATAAGGGC
dpe-mir-184|MI0009255                                                          CCTTATCATTCTCGCGCCCCG-TGTGCAT-TAAAAGACAACTGGACGGAGAACTGATAAGGGC
dwi-mir-184|MI0009556                                                          CCTTATCATTCTCGCGCCCCG-TGTGCAT-ATCTAGACAACTGGACGGAGAACTGATAAGGGC
dmo-mir-184|MI0009227                                                          CCTTATCATTCTCGCGCCCCG-TGTGCAT-ATCTATACAACTGGACGGAGAACTGATAAGGGC
dvi-mir-184|MI0009516                                                          CCTTATCATTCTCGCGCCCCG-TGTGCAT-ATCTAGACAACTGGACGGAGAACTGATAAGGGC
dgr-mir-184|MI0009109                                                          CCTTATCATTCTCTCGCCCCG-TGTGGAT-AACTATACAACTGGACGGAGAACTGATAAGGGC
aga-mir-184|MI0001609                                                          CCTTATCATTCTTTCGCCCCG-TGTGCTT-TCTAA--CAACTGGACGGAGAACTGATAAGGGC
aae-mir-184|MI0013433                                                          CCTTATCATTCTTGCGCCCCG-TGTT-ATATTGTTGGCGACTGGACGGAGAACTGATAAGGGC
tca-mir-184|MI0008916                                                          CCTTGTCATTCTCTCGCCCGG-TGTA-----TTTTAACAACTGGACGGAGAACTGATAAGGGC
bmo-mir-184|MI0008346                                                          CCTTGTCATTCTTCAGGCC----CTGTGTATTTACAACTACTGGACGGAGAACTGATAAGGGC
ame-mir-184|MI0001580                                                          CCTTATCATTCTCCTGTCCGG-TGTAGAATTGTTAGACGACTGGACGGAGAACTGATAAGGGC
nvi-mir-184|MI0014732                                                          CCTTATCATTCTCCTGTCGAG-TGTTAAAATTCTCTACGACTGGACGGAGAACTGATAAGGGC
hsa-mir-184|MI0000481                                                          CCTTATCACTTTTCCAGCCCA-GCTTTGTGACTGTAAGTGTTGGACGGAGAACTGATAAGGGT
cte-mir-184a|MI0010074                                                         CCTTACCATTTCTTTGTCCGG-TCCGTGTGATTATCATCACTGGACGGAGAACTGATAAGGGC
cte-mir-184b|MI0010075                                                         CCTTGTCACTTGTTCGTCCTG-TTGGC-TGCGTTTTCTCACTGGACGGAGAACTGATAGGGCC
api-mir-184a|MI0013358                                                         CCTTATCATTCTTC-GCCTTG-TGTGCA--ATTTAAACAACTGGACGGAGAACTGATAAGGGC
api-mir-184b|MI0013914                                                         CTTTATCATTCTCTGGTCTTG-TGTGAA--TTTTATACTACTGGACGGAGAACTGATAAAGGA
dpulex|scaffold_24|pos|317115-317138                                           CTTTTTCTTGGTTGCACCAAGATTTAAGTTGAACACCCTACTGGACGGAGAACTGATAAGGGC
isc-mir-184|MI0012269                                                          CCTTATCATTCGACTGTCC-A-GACTGCTGTTTTGGAGACCTGGACGGAGAACTGATAAGGGC
mmu-mir-184|MI0000226                                                          CCTTATCACTTTTCCAGCC-A-GCTTTGTGACTCTAAGTGTTGGACGGAGAACTGATAAGGGT
//


# STOCKHOLM 1.0

dme-mir-190|MI0005808                                                          agatatgtttgatattcttggttgTTTCATTCAAAAGT-TCAcccaggaatcaaacatattatt
dsi-mir-190|MI0011743                                                          AGATATGTTTGATATTCTTGGTTGTATCATTCAAAAGT-TCACCCAGGAATCAAACATATTATT
dsechellia|scaffold_0|pos|844152-844250                                        AGATATGTTTGATATTCTTGGTTGTTTCATTCAAAAGT-TCACCCAGGAATCAAACATATTATT
dyakuba|3L|neg|3348673-3348772                                                 AGATATGTTTGATATTCTTGGTTGTTTCATTCAAAAGT-TCACCCAGGAATCAAACATATTATT
derecta|scaffold_4784|neg|5482481-5482580                                      AGATATGTTTGATATTCTTGGTTGTTTCATTCAAAAGT-TCACCCAGGAATCAAACATATTATT
dananassae|scaffold_13337|neg|8074887-8074984                                  AGATATGTTTGATATTCTTGGTTGTTACATTCAAAAGT-TCACCCAGGAATCAAACATATTATT
dps-mir-190|MI0011596                                                          AGATATGTTTGATATTCTTGGTTGTTACATTCAAGAGT-TCACCCAGGAATCAAACATATTATT
dpersimilis|scaffold_23|neg|151072-151164                                      AGATATGTTTGATATTCTTGGTTGTTACATTCAAGAGT-TCACCCAGGAATCAAACATATTATT
dwillistoni|scf2_1100000004762|pos|5214344-5214442                             AGATATGTTTGATATTCTTGGTTGTTACATTCAAAAGT-TCACCCAGGAATCAAACATATTATT
dmojavensis|scaffold_6680|pos|4536928-4537005                                  AGATATGTTTGATATTCTTGGTTGTTACATTCAAAAGT-TCACCCAGGAATCAAACATATTATT
dvirilis|scaffold_13049|pos|6215367-6215457                                    AGATATGTTTGATATTCTTGGTTGTTACATTCAAAAGT-TCACCCAGGAATCAAACATATTATT
dgrimshawi|scaffold_15072|pos|36308-36398                                      AGATATGTTTGATATTCTTGGTTGTTACATTCAAAAGT-TCACCCAGGAATCAAACATATTATT
aga-mir-190|MI0010594                                                          AGATATGTTTGATATTCTTGGTTGTTAAGATTTCAATTATCACCCAGGAATCAAACATATTATT
aae-mir-190|MI0013454                                                          AGATATGTTTGATATTCTTGGTTGTTAAATTTTATATTATCACCCAGGAATCAAACATATTATT
tca-mir-190|MI0008917                                                          AGATATGTTTGATATTCTTGGTTGT---ATTTTTAATT--CACCCAGGAGTCAAACATATTATT
bmo-mir-190|MI0009996                                                          AGATATGTTTGATATTCTTGGTTGTTTGTTTTGGA----TCACCCGGGAATCAAACATATTAC-
ame-mir-190|MI0005750                                                          AGATATGTTTGATATTCTTGGTTGTT---TTTTAAAGAATCGACCAGGAATCAAACATATTATT
nvi-mir-190|MI0014734                                                          AGATATGTTTGATATTCTTGGTTGTA-----TAATAATAACGACCAGGAATCAAACATATTATT
hsa-mir-190|MI0000486                                                          TGATATGTTTGATATATTAGGTTGTTA-----TTTAATC-CAACTATATATCAAACATATTCCT
hsa-mir-190b|MI0005545                                                         TGATATGTTTGATAT--TGGGTTGTTTAAT--TAGGAAC-CAACTAAATGTCAAACATATTCTT
cte-mir-190|MI0010076                                                          AGATATGTTTGATATATTTGGTGGTGCCTCTTACAG---TCCACCAGATATCAAACATGTCATG
api-mir-190|MI0013353                                                          AGATATGTTTGATATTCTTGGTTGTTATATTTGAAA---CCGACCGAGAATCGGACATATT-TT
dpulex|scaffold_3|pos|1681566-1681648                                          AGATATGTTTGATATTCTTGGTTGTTCTATGGTCAGACCACAACCAGATATCAGACATATTATT
iscapularis|DS969850|pos|171551-171605                                         AGATATGTTTGATATTCTTGGTTGTG----CCACGAAC--CAACCAGGAGTCAGACATATGCTC
mmu-mir-190|MI0000232                                                          TGATATGTTTGATATATTAGGTTGTTA-----TTTAATC-CAACTATATATCAAGCATATTCCT
mmu-mir-190b|MI0005478                                                         TGATATGTTTGATAT--TGGGTTGTTAAAT--TATGAAC-CAACTGAATGTCAAGCATACTCTC
//


# STOCKHOLM 1.0

dme-mir-193|MI0005809                                  ttgggattttttagatcagcagTTATTGCTATATAGCCATATTTATAA-ATCTTCtactggcctactaagtcccaac
dsi-mir-193|MI0011744                                  TTGGGATTTTTTAGATCAGCAGTTATTGCTATATAGCCATATTTATAA-ATCTTCTACTGGCCTACTAAGTCCCAAC
dsechellia|scaffold_11|pos|1487343-1487450             TTGGGATTTTTTAGATCAGCAGTTATTGCTATATAGCCATATTTATAA-ATCTTCTACTGGCCTACTAAGTCCCAAC
dyakuba|v2_chr3L_random_283|pos|15563-15670            TTGGGATTTTTTAGATCAGCAGTTATTGCTATATAGCCATATTTATAA-ATCTTCTACTGGCCTACTAAGTCCCAAC
dyakuba|3L|neg|18945613-18945720                       TTGGGATTTTTTAGATCAGCAGTTATTGCTATATAGCCATATTTATAA-ATCTTCTACTGGCCTACTAAGTCCCAAC
derecta|scaffold_4784|pos|21221201-21221308            TTGGGATTTTTTAGATCAGCAGTTATTGCTACATAGCCATATTTATAA-ATCTTCTACTGGCCTACTAAGTCCCAAC
dananassae|scaffold_13337|neg|17070834-17070941        TTGGGATTTTTTAGATCAGCAGTTATTGCTATATTGCCATATTCATAA-ATTCTCTACTGGCCTACTAAGTCCCAAC
dps-mir-193|MI0011621                                  TTGGGATTTTTTAGATCAGCAGTTATTGCTATACAGCCGTATTAATAA-ATCTTCTACTGGCCTACTAAGTCCCAAC
dpersimilis|scaffold_9|neg|1042514-1042621             TTGGGATTTTTTAGATCAGCAGTTATTGCTATACAGCCGTATTAATAA-ATCTTCTACTGGCCTACTAAGTCCCAAC
dwillistoni|scf2_1100000004540|neg|1082211-1082318     TTGGGATTTTTTAGATCAGCAGTTATTGCTACAAGTCAAAAATTTATT-ATCATCTACTGGCCTACTAAGTCCCAAC
dmojavensis|scaffold_6680|pos|23178995-23179097        TTGGGATTTTTTAGATCAGCAGTTATTGATAAATAT---TATC-ATAA-GTTCTCTACTGGCCTACTAAGTCTCAAT
dvirilis|scaffold_13049|pos|17910654-17910759          TTGGGATTTTTTAGATCAGCAGTTATTGATATATATATGTATC-GTAA-ATCTTCTACTGGCCTACTAAGTCTCAAT
dgrimshawi|scaffold_10030|neg|24069-24174              TTGGGATTTTTTAGATCAGCAGTTATTGATAAAGACCTTTATC-GTAA-ATCTTCTACTGGCCTACTAAGTCCCAAT
hsa-mir-193a|MI0000487                                 GGATGGGAGCTGAGGGCTGGGTCT-TTGCGGGCGAGATGAGGGTGT---CGGATCAACTGGCCTACAAAGTCCCAGT
hsa-mir-193b|MI0003137                                 ----GTGGTCTCAGAATCGGGGTT-TTGAGGGCGAGATGAGTTTATGTTTTATCCAACTGGCCCTCAAAGTCCCGCT
mmu-mir-193|MI0000235                                  -----------GAGAGCTGGGTCT-TTGCGGGCAAGATGAGAGTGT---CAGTTCAACTGGCCTACAAAGTCCCAGT
mmu-mir-193b|MI0005484                                 -------GGCCCAGAATCGGGGTT-TTGAGGGCGAGATGAGTTTGTGTTTTATCCAACTGGCCCACAAAGTCCCGCT
//


# STOCKHOLM 1.0

dme-mir-1|MI0000116                                                            ccatgcttccttgcattca--ataGT-T-ATATTCAAGCA-TAtgga-atgtaaagaagtatggag
dsi-mir-1|MI0009432                                                            CCATGCTTCCTTGCATTCA--ATAGT-T-ATACTCAAGCA-TATGGA-ATGTAAAGAAGTATGGAG
dse-mir-1|MI0009376                                                            CCATGCTTCCTTGCATTCA--ATAGT-T-ATACTCAAGCA-TATGGA-ATGTAAAGAAGTATGGAG
dya-mir-1|MI0009655                                                            CCATGCTTCCTTGCATTCA--ATAGTAT-ATACTCAAGCA-TATGGA-ATGTAAAGAAGTATGGAG
der-mir-1|MI0009075                                                            CCATGCTTCCTTGCATTCA--ATAGT-T-ATACTCAAGCA-TATGGA-ATGTAAAGAAGTATGGAG
dan-mir-1|MI0008968                                                            CCATGCTTCCTTGCATTCA--ATAGTAT-AATATCAAGCA-TATGGA-ATGTAAAGAAGTATGGAG
dps-mir-1|MI0001289                                                            CCATGCTTCCTTGCATTCA--ATAGTAT-AACATAAAGCA-TATGGA-ATGTAAAGAAGTATGGAG
dpe-mir-1|MI0009278                                                            CCATGCTTCCTTGCATTCA--ATAGTAT-AACATAAAGCA-TATGGA-ATGTAAAGAAGTATGGAG
dwi-mir-1|MI0009555                                                            CCATGCTTCCTTGCATTCA--ATAGTATATTAAATAAGCA-TATGGA-ATGTAAAGAAGTATGGAG
dmo-mir-1|MI0009248                                                            CCATGCTTCCTTGCATTCA--ATAGTAT-TTATATAAGCA-TATGGA-ATGTAAAGAAGTATGGAG
dvi-mir-1|MI0009527                                                            CCATGCTTCCTTACATTCA--ATAGTAT-TCAAATAAGCA-TATGGA-ATGTAAAGAAGTATGGAG
dgr-mir-1|MI0009155                                                            CCATGCTTCCTTGCATTCA--ATAGTATAT-AAATAAGCA-TATGGA-ATGTAAAGAAGTATGGAG
aga-mir-1|MI0001601                                                            CCATGCTTCCTTGCATTCA--ATAGTATGTTTGTAAAACCCTATGGA-ATGTAAAGAAGTATGGAG
aae-mir-1|MI0013455                                                            CCATGCTTCCTTGCATTCA--ATAG--TGATTCTGAAAGCATATGGA-ATGTAAAGAAGTATGGAG
tca-mir-1|MI0008892                                                            CCGTGCTTCCTTACTTCCC--ATAGTGCTTT----AAACG-TATGGA-ATGTAAAGAAGTATGGAG
bmo-mir-1a|MI0004969                                                           CCGTGCTTCCTTACTTCCC--ATAGTCA---TTGTAATCA-TATGGA-ATGTAAAGAAGTATGGAG
bmo-mir-1b|MI0012994                                                           CCATACTTCTTTACATTCC--ATA-TGA---TTACAATGACTATGGG-AAGTAAGGAAGCACGGAA
ame-mir-1-1|MI0001575                                                          CCGTGCTTCCTTACTTCCC--ATAGTGG---ATGCGA-CG-TATGGA-ATGTAAAGAAGTATGGAG
ame-mir-1-2|MI0015955                                                          CCGTGCTTCCTTACTTCCC--ATAGTGG---ATGCGA-CG-TATGGA-ATGTAAAGAAGTATGGAG
nvi-mir-1|MI0014753                                                            CCGTGCTTCCTTACTTCCC--ATAGTGC---ACGTGA-CG-TATGGA-ATGTAAAGAAGTATGGAG
apisum|gi|320446199|ref|NW_003384372.1||pos|79361-79386                        CGCATAGTGTGCGCGAGCCATTTGGCCGAATTTTACGACG-TATGGA-ATGTAAAGAAGTATGGAG
dpu-mir-1|MI0012216                                                            CCGTGCTTCCTTACTTCCC--ATAGTCAAATGACAAAACG-TATGGA-ATGTAAAGAAGTATGGAG
isc-mir-1|MI0012261                                                            CCGTGCTTCCTTACTTCCCATATGTGTCCC-CTCAGAGCGGTATGGA-ATGTAAAGAAGTATGGAG
cte-mir-1|MI0010046                                                            ACATACTTCCTTACAACGC-CATATTTCCC-ATATTATTGGTATGGA-ATGTAAAGAAGTATGTAG
cel-mir-1|MI0000003                                                            C-ATACTTCCTTACATGCC-CATACTATAT-CATAAATGGATATGGA-ATGTAAAGAAGTATGTAG
mmu-mir-1a-1|MI0000139                                                         C-ATACTTCTTTATATGCC-CATATGAA---CCTGCTAAGCTATGGA-ATGTAAAGAAGTATGTAT
mmu-mir-206|MI0000249                                                          C-ATGCTTCTTTATATCCT-CATAGATA---T-CTCAGCACTATGGA-ATGTAAGGAAGTGTGTGG
mmu-mir-1a-2|MI0000652                                                         C-ATACTTCTTTATGTACC-CATATGAA---CATTCAGTGCTATGGA-ATGTAAAGAAGTATGTAT
mmu-mir-1b|MI0006283                                                           C-ATACTTCTTTACAT-TC-CATAGCAC---TGAATGTTCATATGGGTACATAAAGAAGTATGTGC
hsa-mir-1-2|MI0000437                                                          C-ATACTTCTTTATGTACC-CATATGAA---CATACAATGCTATGGA-ATGTAAAGAAGTATGTAT
hsa-mir-206|MI0000490                                                          C-ATGCTTCTTTATATCCC-CATATGGA---T-TACTTTGCTATGGA-ATGTAAGGAAGTGTGTGG
hsa-mir-1-1|MI0000651                                                          C-ATACTTCTTTATATGCC-CATATGGA---CCTGCTAAGCTATGGA-ATGTAAAGAAGTATGTAT
//


# STOCKHOLM 1.0

dme-mir-210|MI0000376                                                          agctgctggccactgcacaagatTAG---ACTTAA--------------GACTC-ttgtgcgtgtgacagcggcta
dsi-mir-210|MI0009414                                                          AGCTGCTGGCCACTGCACAAGATTAG---ACTTAA--------------GACTC-TTGTGCGTGTGACAGCGGCTA
dse-mir-210|MI0009338                                                          AGCTGCTGGCCACTGCACAAGATTAG---ACTTAA--------------GACTC-TTGTGCGTGTGACAGCGGCTA
dya-mir-210|MI0009669                                                          AGCTGCTGGCCACTGCACAAGATTAG---ACTTAA--------------GACTC-TTGTGCGTGTGACAGCGGCTA
der-mir-210|MI0009087                                                          AGCTGCTGGCCACTGCACAAGATTAG---ACTTAA--------------GACTC-TTGTGCGTGTGACAGCGGCTA
dan-mir-210|MI0008969                                                          AGCTGCTGGCCACTGCACAAGATTAG---ACTTAA--------------GACTC-TTGTGCGTGTGACAGCGGCTA
dps-mir-210a|MI0001327                                                         AGCTGCTGGCCACTGCACAAGATTAG---ATTTAA--------------GACTC-TTGTGCGTGTGACAGCGGCTA
dpe-mir-210|MI0009258                                                          AGCTGCTGGCCACTGCACAAGATTAG---ATTTAA--------------GACTC-TTGTGCGTGTGACAGCGGCTA
dwi-mir-210|MI0009586                                                          AGCTGCTGGCCACTGCACAAGATTAG---ACTTAA--------------GACTC-TTGTGCGTGTGACAGCGGCTA
dmo-mir-210|MI0009220                                                          AGCTGCTGGCCACTGCACAAGATTAG---ACTCAA--------------GACTC-TTGTGCGTGTGACAGCGGCTA
dvi-mir-210|MI0009494                                                          AGCTGCTGGCCACTGCACAAGATTAG---ACTCAA--------------GACTC-TTGTGCGTGTGACAGCGGCTA
dgr-mir-210|MI0009161                                                          AGCTGCTGGCCACTGCACAAGATTAG---ATTCAAA------------AGACTC-TTGTGCGTGTGACAGCGGCTA
aga-mir-210|MI0001610                                                          AGCTGCTGACCACTGCACAAGATTAGAATGC------------------GACTC-TTGTGCGTGTGACAACGGCTA
aaegypti|supercontig_AaegL1_supercont1.512_1_982904_1|neg|515643-515711        AGCTGCTGACCACTGCACAAGATTAGATTAT------------------GACTC-TTGTGCGTGTGACAACGGCTA
aae-mir-210|MI0013499                                                          AGCTGCTGACCACTGCACAAGATTAG----ATTA--------------TGACTC-TTGTGCGTGTGACAACGGCTA
tca-mir-210|MI0008918                                                          AGCTGCTGGACGCTGCACAAGATTAGATATTTTA--------------GAACTC-TTGTGCGTGTGACAGCGGCTA
bmo-mir-210|MI0008347                                                          AGCTGCTGGCCACTGCACAAGATTAGTCAAGTTT--------------ATACTC-TTGTGCGTGTGACAGCGGCTA
bmo-mir-3286|MI0014343                                                         AACTATTGGTCACTGCACAGGAATAGTGAAACCTGC------------ATACTC-TTGTGCGTGTTCCAATAGTTA
ame-mir-210|MI0001581                                                          AGCTGCTGGCCACTGCACAAGATTAGACATA-----------------AGACTC-TTGTGCGTGTGACAGCGGCTA
nvi-mir-210|MI0014756                                                          AGCTGCTGGCCACTGCACAAGATTAGACATA-----------------AGACTC-TTGTGCGTGTGACAGCGGCTA
apisum|gi|320446683|ref|NW_003383888.1||pos|289729-289757                      TATAGTAACCGTGCGCGCGGTGGCGACGTACAAAT--------------AACTC-TTGTGCGTGTGACAGCGGCTA
hsa-mir-210|MI0000286                                                          AGCCCCTGCCCACCGCACA---CTGCGCTGCCCCA--------------GACCCACTGTGCGTGTGACAGCGGCTG
api-mir-210-1|MI0013915                                                        -------------------------------------------------------TTGTGCGTGTGACATCGGCTA
api-mir-210-2|MI0013916                                                        -------------------------------------------------------TTGTGCGTGTGACATCGGCTA
dpulex|scaffold_51|neg|480342-480367                                           AGCTGCTGAACACTGCCCAAGATTGGCGTGATTAATTCTAACGGAAGGCAACTC-TTGTGCGTGTGACAGCGGCTA
iscapularis|DS908024|neg|24477-24539                                           AGTCGCTGGCCATGTCACAAGAGCGGAATTGA------------------CTTTCTTGTGCGTGTGACAGCGGCTA
mmu-mir-210|MI0000695                                                          AGCCACTGCCCACCGCACA---CTGCGTTGCTCCG--------------GACCCACTGTGCGTGTGACAGCGGCTG
//


# STOCKHOLM 1.0

aae-mir-13|MI0013463                                                            TCGTAAAAATGG-TTGTGCTGTGTTGTTAC--------GCTCGAAAT---------TCATATCACAGCCATTTT-GACGAGT
aae-mir-2a|MI0013443                                                            CTCTCAAAGTGG-TTGTGAAATGAGTTAC----TCTTGAACGATCT-----------CATATCACAGCCAGCTTTGAAGAGC
aae-mir-2b|MI0013512                                                            CTCTCAAAGTGG-CTGTGAAATGGTTTTA---------TTTTGCT------------CATATCACAGCCAGCTTTGATGAGC
aae-mir-2c|MI0013514                                                            GCATCAAATTTG-GT-TGTTTTAGTACGAC-------CTCTTTGA-AACC-------CCTATCACAGCCAGCTTTGATGAGC
aga-mir-13b|MI0001607                                                           TCGTAAAAATGG-TTGTGCCGTGTCGATTT--------AAGAAAAGT---------TCATATCACAGCCATTTT-GACGAGT
aga-mir-2-1|MI0001621                                                           CTCTCAAAGTGG-CTGTGAAATGGTGCACTTTCGATCCGATATCT------------CATATCACAGCCAGCTTTGATGAGC
aga-mir-2-2|MI0001622                                                           TCATCAAACTTG-GT-TGTTGTAGCTTG--------------CTTTGATAGTT----GCTATCACAGCCAGCTTTGATGAGC
agambae|chromosome_AgamP3_2L_1_49364325_1|neg|37757408-37757434                 CTCTCAAAGTGGCTGTGAAATGCGTCCTTCACTGTGTAAGGGAAGATTCCTTTTTCGCATATCACAGCCAGCTTTGAAGAGC
ame-mir-13a|MI0005730                                                           ACATCAAATTGG-TTGTGGAATGTTTCGAGT----------CA----------------TATCACAGCCATTTT-GATGAGC
ame-mir-13b|MI0010609                                                           TCGTCAAATTGG-TTGTGGCGTGTTGCTTT--------TCTAGATTT----------CATATCACAGCCATTTTTGACGATT
ame-mir-2-1|MI0001589                                                           CTCACAAAGTGG-TTGTGATATGCTGATA--------CGAGCGTT------------CATATCACAGCCAGCTTTGATGAGC
ame-mir-2-2|MI0001590                                                           CCATCAGAGTGG-TTGTGATGTG-GTAAC----------TTGGACT-----------CGTATCACAGCCAGCTTTGATGAGC
ame-mir-2-3|MI0005732                                                           CCATCAAAGTTG-GTTTGTCATAGA--------------GAT-CGA------------CTATCACAGCCAGCTTTGATGAGC
api-mir-13a|MI0013912                                                           CCGTCAAAATGG-ATGTGAAGTGGTTTTT--------TTTACTATT-----------CATATCACAGCCA-CTTTGATGAGC
api-mir-2a|MI0013927                                                            CTCACAAAGTAA-CTGTGAAATGTTGGTATAT-----TGAG----T-----------CATATCACAGCCAGCTTTGATGAGC
api-mir-2b|MI0013928                                                            TCGTCAAAGTGG-TTGTGAAACGTTCTGGTTTTCATTTTAAATTCAATTA---ATATCGTATCACAGCCAGCTTTGTATGAG
api-mir-2c|MI0013929                                                            CCGTCAAAGCGG--GCTGTCGTAGAGTGTT-------CATTTTCTTTGAC---------TATCACAGCCAGCTTTGATGAGC
bmo-mir-13a|MI0008341                                                           CTGTCAAAGCGG-CGGTGAAATG-TCTCC---------TCCCTTT------------CATATCACAGCCA-CTTTGATGTGG
bmo-mir-13b|MI0008342                                                           TCGTAAAAATGG-CTGTGTCGTGT---------------AGCAACCC---------TCATATCACAGCCATTTTTGACGAGT
bmo-mir-2a-1|MI0008338                                                          GCATCAAAGTCG-GTTTGTCATAGGTC----------ATAACGTAA------------CTATCACAGCCAGCTTTGATGAGC
bmo-mir-2a-2|MI0008339                                                          CTCACAAAGTGG-TTGTCGTATGCGTTTT--------TACTTTGGC-----------CATATCACAGCCAGCTTTGATGAGC
bmo-mir-2b|MI0008340                                                            TCGACAAGGTGG-TTGTGACATG--GGGG---------CTCAGGAT-----------CATATCACAGCCAGCTTTGTTGAGT
cel-mir-2|MI0000004                                                             CCATCAAAGCGGTGGTTGATGTGTTGCAAA-------TTATGACTTTCA----------TATCACAGCCAGCTTTGATGTGC
cte-mir-2a|MI0010047                                                            CCGACAAAGTGG-CTGCGATGTGTTCTCTTCCTCCTCCGATATGCG-----TCGCACCATATCACAGCCCGCTTTGT-TGAC
cte-mir-2b|MI0010048                                                            GCGTCAATGTTG-GTATGTCATAGTCCCCT-------GTGACGCGTAGGC-------CCTATCACAGCCAACCTTGATGAGC
cte-mir-2c|MI0010049                                                            CTATCAAGGTGG-CTGGGATTTGGGTTTT--------TA-TTGCCC-----------CATATCACAGCCAGCTTTGATAAGT
dan-mir-13a|MI0008957                                                           CTCCTCAAAGGG-CTGTGAAATGTTG-CCATTA-------TCTACT-----------CATATCACAGCCA-TTTTGATGAGT
dan-mir-13b-1|MI0008963                                                         TCGTTAAAAGGC-TTGTGACCTTATGTATT--------TCGCAA------------TCATATCACAGCCATTTT-GACGAGT
dan-mir-13b-2|MI0008989                                                         GCGTCGAAATGA-CTGTGACTT-ATGCGTA---------TTTGATG----------TCATATCACAGCCATTTT-GACGAGT
dan-mir-2a-1|MI0008986                                                          CTCACAAAGTGG-TTGTGAAATGCATTTC-----CATTTTGCCCG------------CATATCACAGCCAGCTTTGATGAGC
dan-mir-2a-2|MI0008951                                                          CTCATCAAGTGG-TTGTGATATG--GATA--------CCCA-ACG------------CATATCACAGCCAGCTTTGATGAGC
dan-mir-2b|MI0008954                                                            TCTTCAAAGTGG-TTGTGAAATGTTTGCC---TTTTTATGCCTATT-----------CATATCACAGCCAGCTTTGAGGAGC
dan-mir-2c|MI0008976                                                            TCATCAAAAAGG--GCTGAAGA--GATATT-------TCTGCATTTGAAG-------TGTATCACAGCCAGCTTTGATGGGC
der-mir-13a|MI0009092                                                           CTCCTCAAAGGG-TTGTGAAATGTCGACTATTA-------TCTACT-----------CATATCACAGCCA-TTTTGATGAGT
der-mir-13b-1|MI0009039                                                         TCGTTAAAATGT-TTGTGAACTTATGTATT--------CGCAA-------------TCATATCACAGCCATTTT-GACGAGT
der-mir-13b-2|MI0009023                                                         GCGTCAAAGTGA-CTGTGAACT-ATGTGGA---------TTTGACT----------TCATATCACAGCCATTTT-GACGAGT
der-mir-2a-1|MI0009059                                                          CTCTCAAAGTGG-TTGTGAAATGCATATC-----AGCTTTGCGCGG-----------CATATCACAGCCAGCTTTGATGAGC
der-mir-2a-2|MI0009049                                                          CTCATCAAGTGG-TTGTGATATG--GATA--------CCCA-ACG------------CATATCACAGCCAGCTTTGATGAGC
der-mir-2b-1|MI0009076                                                          TCTTCAAAGTGG-CGGTGACATG---------TTGTCAGCAATATT-----------CATATCACAGCCAGCTTTGAGGAGC
der-mir-2b-2|MI0009096                                                          TCTTCAAAGTGG-TTGTGAAATGTTTGCC---TTTTTATGCCTATT-----------CATATCACAGCCAGCTTTGAGGAGC
der-mir-2c|MI0009081                                                            TCATCAAAAAGG--GCTGAAGAAAGATATT-------TCTGCATTTGAAT-------CGTATCACAGCCAGCTTTGATGGGC
dgr-mir-13a|MI0009168                                                           CTCTTCAAGGGG-TTGTGAAATGTGGG-TATTA-------TCAAGT-----------CATATCACAGCCA-TTTTGATGAGT
dgr-mir-13b-1|MI0009151                                                         TCGTTAAAATGC-TTGTGACCTTATGTATT--------TTATA-------------TCATATCACAGCCATTTT-GACGAGT
dgr-mir-13b-2|MI0009166                                                         GCGTCAAATTGA-CTGTGAGCT-ATGTTGTTGC-----AGTTGTAAT---------TCATATCACAGCCATTTT-GACGAGT
dgr-mir-2a-1|MI0009153                                                          CTCTCAAAGTGG-TTGTGAAATGCATTTTTGAA-AGCTTTGCGCG------------CATATCACAGCCAGCTTTGATGAGC
dgr-mir-2a-2|MI0009165                                                          CTCATCAAGTGG-TTGTGATATG--GATA--------CCCG-ACG------------CATATCACAGCCAGCTTTGATGAGC
dgr-mir-2b|MI0009110                                                            TCTTCAAAGTGG-TTGTGAAATGTTTGCC---TTTTTATGCCTACT-----------CATATCACAGCCAGCTTTGAGGAGC
dgr-mir-2c|MI0009180                                                            TCATCAAAAAGG--GCTGA-GAATGATATA-------TCTGCAATTGAAT-------CGTATCACAGCCAGCTTTGATGGGC
dme-mir-13a|MI0000133                                                           ctcctcaaaggg-ttgtgaaatgTCGACTATTA-----TCTACT-------------CAtatcacagcca-ttttgatgagt
dme-mir-13b-1|MI0000134                                                   	tcgttaaaatgtttgtgaact------------tatgTATT------CACAAT----CAtatcacagcca-ttttgacgagt
dme-mir-13b-2|MI0000135                                                         gcgtcaaaatgactgtgagctatgTGGA---------TTTGACTTC------------Atatcacagcca-ttttgacgagt
dme-mir-2a-1|MI0000117                                                          ctctcaaagtgg-ttgtgaaatgCATTTC-----CGCTTTGCGCGG-----------CAtatcacagccagctttgatgagc
dme-mir-2a-2|MI0000118                                                          cctcatcaagtggttgtgataTGGATACCCAACG-----------------------CAtatcacagccagctttgatgagc
dme-mir-2b-1|MI0000119                                                          gtcttcaaagtggcagtgacatgTTGTCAA--------------------CAATATTCAtatcacagccagctttgaggagc
dme-mir-2b-2|MI0000120                                                    	ttcttcaaagtgg-ttgtgaaatgTTTGCC-----TTTTTATGCCTAT--------TCAtatcacagccagctttgaggagc
dme-mir-2c|MI0000431                                       			tcatcaaaaagggc-tgaagaaagatATTTCTGCATTTGAA---------------TCGtatcacagccagctttgatgggc
dmo-mir-13a|MI0009214                                                           CTCTTCAAGGGG-TTGTGAAATGTAGC-CATTA-------TCAAGT-----------CATATCACAGCCA-TTTTGATGAGT
dmo-mir-13b-1|MI0009251                                                         TCGTTAAAATGT-CTGTGACCGTATGTATT--------CACTA-------------TCATATCACAGCCATTTT-GACGAGT
dmo-mir-13b-2|MI0009190                                                         GCGTCAAATTGA-CTGTGAGCT-ATGTTTA---------TGAGATTA---------TCATATCACAGCCATTTT-GACGAGT
dmo-mir-2a-1|MI0009242                                                          CTCTCAAAGAGG-CTGTGAAATGCATTTT-GAA-AGCTTTGCGAG------------CATATCACAGCCAGCTTTGATGAGC
dmo-mir-2a-2|MI0009225                                                          CTCATCAAGTGG-TTGTGATATG--GATA--------CCCG-ACG------------CATATCACAGCCAGCTTTGATGAGC
dmo-mir-2b|MI0009203                                                            TCTTCAAAGTGG-TTGTGAAATGTTTGC----TTTTTCTGCCTACT-----------CATATCACAGCCAGCTTTGAGGAGC
dmo-mir-2c|MI0009205                                                            TCATCAAAAAGG--GCTGA-GAATGATATT-------TCTGTAATTGAAT-------TGTATCACAGCCAGCTTTGATGGGC
dpe-mir-13a|MI0009260                                                           CCCATCAAACGG-TTGTGAAATGTTGC-ATTTA-------TCAAAT-----------CATATCACAGCCA-TTTTGATGAGT
dpe-mir-13b-1|MI0009291                                                         TCGTTAAAATGT-TTGTGACCTTATGTACT--------CTTGAA------------TCATATCACAGCCATTTT-GACGAGT
dpe-mir-13b-2|MI0009265                                                         GCGTCAAAATGA-CTGTGAGCT-ATGTGTT---------TTTGATC----------TCATATCACAGCCATTTT-GACGAGT
dpe-mir-2a-1|MI0009298                                                          CTCACAAAGTGG-TTGTGAAATGCATT-----T-TGCTTTGCCC-G-----------CATATCACAGCCAGCTTTGATGAGC
dpe-mir-2a-2|MI0009282                                                          CTCATCAAGTGG-TTGTGATATG--GATA--------CCCA-ACG------------CATATCACAGCCAGCTTTGATGAGC
dpe-mir-2b|MI0009293                                                            TCTTCAAAGTGG-TTGTGAAATGTTTGCC---TTTTTATGCCTATT-----------CATATCACAGCCAGCTTTGAGGAGC
dpe-mir-2c|MI0009290                                                            TCATCAAAAATG--GCTGAAGAAAGATATA-------TTTGCATTTGAAG-------CGTATCACAGCCAGCTTTGATGGGC
dps-mir-13a|MI0001310                                                           CCCATCAAACGG-TTGTGAAATGTTGC-ATTTA-------TCAAAT-----------CATATCACAGCCA-TTTTGATGAGT
dps-mir-13b-1|MI0001311                                                         TCGTTAAAATGT-TTGTGACCTTATGTACT--------CTTGAA------------TCATATCACAGCCATTTT-GACGAGT
dps-mir-13b-2|MI0001312                                                         GCGTCAAAATGA-CTGTGAGCT-ATGTGTT---------TTTGATC----------TCATATCACAGCCATTTT-GACGAGT
dps-mir-2a-1|MI0001290                                                          CTCACAAAGTGG-TTGTGAAATGCATT-----T-TGCTTTGCCC-G-----------CATATCACAGCCAGCTTTGATGAGC
dps-mir-2a-2|MI0001291                                                          CTCATCAAGTGG-TTGTGATATG--GATA--------CCCA-ACG------------CATATCACAGCCAGCTTTGATGAGC
dps-mir-2b-1|MI0001292                                                          TCTTTAAAGTGG-CGGTGACGTG---------TTGGTAATAATATT-----------CATATCACAGCCAGCTTTGAGGAGC
dps-mir-2b-2|MI0001293                                                          TCTTCAAAGTGG-TTGTGAAATGTTTGCC---TTTTTATGCCTATT-----------CATATCACAGCCAGCTTTGAGGAGC
dps-mir-2c|MI0001294                                                            TCATCAAAAATG--GCTGAAGAAAGATATA-------TTTGCATTTGAAG-------CGTATCACAGCCAGCTTTGATGGGC
dpu-mir-2a|MI0012238                                                            CTCGCAAAGTGG-CTGTCATGTGTCCCAATTTCAAGTTTAGCGTTT-----------CATATCACAGCCAGCTTTGATGAGC
dpu-mir-2b|MI0012239                                                            TTGTCAGAGTGG-TTGTGATGTGCGTCAT---------GTTGTACT-----------CGTATCACAGCCAGCTTTGATGAGC
dpulex|scaffold_80|pos|240613-240644                                            GCTATCGATGCGATGAAGTTTCCGCGCGA--AATTTCAAAAG--------------TCATATCACAGCCAGCTTTGACGAGC
dse-mir-13a|MI0009348                                                           CTCCTCAAAGGG-TTGTGAAATGTCGACTATTA-------TCTACT-----------CATATCACAGCCA-TTTTGATGAGT
dse-mir-13b-1|MI0009380                                                         TCGTTAAAATGT-TTGTGAACTTATGTATT--------CGCAA-------------TCATATCACAGCCATTTT-GACGAGT
dse-mir-13b-2|MI0009378                                                         GCGTCAAAATGA-CTGTGAGCT-ATGTGGA---------TTTGACT----------TCATATCACAGCCATTTT-GACGAGT
dse-mir-2a-1|MI0009397                                                          CTCTCAAAGTGG-TTGTGAAATGCATTTC-----CGCTTTGCGCGG-----------CATATCACAGCCAGCTTTGATGAGC
dse-mir-2a-2|MI0009392                                                          CTCATCAAGTGG-TTGTGATATG--GATA--------CCCA-ACG------------CATATCACAGCCAGCTTTGATGAGC
dse-mir-2a-3|MI0009382                                                          CTCATCAAGTGG-TTGTGATATG--GATA--------CCCA-ACG------------CATATCACAGCCAGCTTTGATGAGC
dse-mir-2b-1|MI0009342                                                          TCTTCAAAGTGG-CGGTGACATG---------TTGTCAACAATATT-----------CATATCACAGCCAGCTTTGAGGAGC
dse-mir-2b-2|MI0009345                                                          TCTTCAAAGTGG-TTGTGAAATGTTTGCC---TTTTTATGCCTATT-----------CATATCACAGCCAGCTTTGAGGAGC
dse-mir-2c|MI0009339                                                            TCATCAAAAAGG--GCTGAAGAAAGATATT-------TCTGCATTTGAAT-------CGTATCACAGCCAGCTTTGATGGGC
dsi-mir-13a|MI0009447                                                           CTCCTCAAAGGG-TTGTGAAATGTCGACTATTA-------TCTACT-----------CATATCACAGCCA-TTTTGATGAGT
dsi-mir-13b-1|MI0009421                                                         TCGTTAAAATGT-TTGTGAACTTATGTATT--------CGCAA-------------TCATATCACAGCCATTTT-GACGAGT
dsi-mir-13b-2|MI0009410                                                         GCGTCAAAATGA-CTGTGAGCT-ATGTGGA---------TTTGACT----------TCATATCACAGCCATTTT-GACGAGT
dsi-mir-2a-1|MI0009418                                                          CTCTCAAAGTGG-TTGTGAAATGCATTTC-----CGCTTTGCGCGG-----------CATATCACAGCCAGCTTTGATGAGC
dsi-mir-2a-2|MI0009443                                                          CTCATCAAGTGG-TTGTGATATG--GATA--------CCCA-ACG------------CATATCACAGCCAGCTTTGATGAGC
dsi-mir-2b-1|MI0009423                                                          TCTTCAAAGTGG-CGGTGACATG---------TTGTCAACAATATT-----------CATATCACAGCCAGCTTTGAGGAGC
dsi-mir-2b-2|MI0009451                                                          TCTTCAAAGTGG-TTGTGAAATGTTTGCC---TTTTTATGCCTATT-----------CATATCACAGCCAGCTTTGAGGAGC
dsi-mir-2c|MI0009419                                                            TCATCAAAAAGG--GCTGAAGAAAGATATT-------TCTGCATTTGAAT-------CGTATCACAGCCAGCTTTGATGGGC
dvi-mir-13a|MI0009480                                                           CTCTTCAAGGGG-TTGTGAAATGTTGC-CGTTA-------TCAAGT-----------CATATCACAGCCA-TTTTGATGAGT
dvi-mir-13b-1|MI0009504                                                         TCGTTAAAATGC-CTGTGACCTTATGTATT--------TTATA-------------TCATATCACAGCCATTTT-GACGAGT
dvi-mir-13b-2|MI0009521                                                         GCGTCAAAATGA-CTGTGAGCT-ATGTTGTTGC-----ATTTGCCAT---------TCATATCACAGCCATTTT-GACGAGT
dvi-mir-2a-1|MI0009477                                                          CTCTCAAAGTGG-TTGTGAAATGCATTT--GAA-AGCTTTGCGCG------------CATATCACAGCCAGCTTTGATGAGC
dvi-mir-2a-2|MI0009476                                                          CTCATCAAGTGG-TTGTGATATG--GATA--------CCCG-ACG------------CATATCACAGCCAGCTTTGATGAGC
dvi-mir-2b|MI0009518                                                            TCTTCAAAGTGG-TTGTGAAATGTTTGCC---TTTTTATGCCTACT-----------CATATCACAGCCAGCTTTGAGGAGC
dvi-mir-2c|MI0009478                                                            TCATCAAAAAGG--GCTGA-GAATGATATA-------TCTGCAATTGAAT-------CGTATCACAGCCAGCTTTGATGGGC
dwi-mir-13a|MI0009597                                                           CTCTTCAAGGGGGTTGTGAAATGTTGCCATTTTAT-----TCAACT-----------CATATCACAGCCA-TTTTGATGAGT
dwi-mir-13b-1|MI0009557                                                         TCGTTAAAATGT-TTGTGACTTTATGTTGT--------GTCTCTA-T---------TCATATCACAGCCATTTT-GACGAGT
dwi-mir-13b-2|MI0009606                                                         GCGTCAAAATGA-CTGTGAGCT-ATGTTAACCG-----GTCAGAAAT---------TCATATCACAGCCATTTT-GACGAGT
dwi-mir-2a-1|MI0009575                                                          CTCACAAAGTGG-TTGTGAAATGCATTAT---T-TGCTTTATCCAG-----------CATATCACAGCCAGCTTTGATGAGC
dwi-mir-2a-2|MI0009571                                                          CTCATCAAGTGG-TTGTGATATG--GATA--------CCCA-ACG------------CATATCACAGCCAGCTTTGATGAGC
dwi-mir-2b|MI0009583                                                            TCTTCAAAGTGG-TTGTGAAATGTTTGCC---TTTTTATGCCTATT-----------CATATCACAGCCAGCTTTGAGGAGC
dwi-mir-2c|MI0009603                                                            TCATCAAAAAGG--GCTGAAGAAAGATATT-------TTTGCATTTGAAG-------CGTATCACAGCCAGCTTTGATGGGC
dya-mir-13a|MI0009667                                                           CTCCTCAAAGGG-TTGTGAAATGTCGCCTATTA-------TCTACT-----------CATATCACAGCCA-TTTTGATGAGT
dya-mir-13b-1|MI0009658                                                         TCGTTAAAATGT-TTGTGAACTTATGTATT--------CGCAA-------------TCATATCACAGCCATTTT-GACGAGT
dya-mir-13b-2|MI0009630                                                         GCGTCAAAATGA-CTGTGAGCT-ATGTGGA---------TTTGACT----------TCATATCACAGCCATTTT-GACGAGT
dya-mir-2a-1|MI0009690                                                          CTCTCAAAGTGG-TTGTGAAATGCATTTC-----CGCTTTGCGCGG-----------CATATCACAGCCAGCTTTGATGAGC
dya-mir-2a-2|MI0009681                                                          CTCATCAAGTGG-TTGTGATATG--GATA--------CCCA-ACG------------CATATCACAGCCAGCTTTGATGAGC
dya-mir-2b-1|MI0009662                                                          TCTTCAAAGTGG-CGGTGACATG---------TTGTCAACAATATT-----------CATATCACAGCCAGCTTTGAGGAGC
dya-mir-2b-2|MI0009647                                                          TCTTCAAAGTGG-TTGTGAAATGTTTGCC---TTTTTCTGCCTATT-----------CATATCACAGCCAGCTTTGAGGAGC
dya-mir-2c|MI0009672                                                            TCATCAAAAAGG--GCTGAAGAAAGATATT-------TCTGCATTTGAAT-------CGTATCACAGCCAGCTTTGATGGGC
isc-mir-2a|MI0012276                                                            TCGTCAAAGTGG-CTCTGATGTGTGTCTC----------TTTTTTT-----------CATATCACAGCCAGCTTTGATGAGC
isc-mir-2b|MI0012277                                                            CCGTCAAAGGGA-CTGTGAAATGTCTCCC------TTCTTGGTCAG-----------CATATCACAGCCACCTTTGATGAGC
nvi-mir-13a|MI0014725                                                           ACATCAAATTGG-TTGTGGAATGTCTCGTCTT-------TCCA----------------TATCACAGCCATTTT-GATGAGC
nvi-mir-13b|MI0014726                                                           TCGTCAAATTGG-TTGTGGCGTGTTG------------TCTAGATTT---------TCATATCACAGCCATTTTTGACGAGT
nvi-mir-2a|MI0014727                                                            CTCACAAAGTGG-CTGTTGTATGTCG-GATTTC---TTTGGC---T-----------CATATCACAGCCAGCTTTGTTGAGC
nvi-mir-2b|MI0014728                                                            CCGTCAGAGTGG-TTGTGATATG-GTGCT---------ATTGAACG-----------CATATCACAGCCAGCTTTGATGTGC
nvi-mir-2c|MI0014724                                                            CCATCAAAGCTG-GTTTGTCATAGG--------------GCTTCGA------------CTATCACAGCCAGCTTTGATGAGC
tca-mir-13a|MI0008901                                                           TCGTCAATTTGG-TTGTGAACTCTTA-ATTTA-------AACGA---------------TATCACAGCCACTTT-GATGAGC
tca-mir-13b|MI0008902                                                           CAGTCAATTTGG-TTGTGAAACCTAGTATTTA-------TTCGG--------------GTATCACAGCCATTTT-GACGAGT
tca-mir-2a|MI0008894                                                            TCATCA-ACTGG-ATGTGAAATG---GAT---------TTGTAGCT-----------CATATCACAGCCAGCTTTGATGAGC
tca-mir-2b|MI0008895                                                            TCATCA-TCTGG-TTGTGAAATG---TGA---------ATTTATAT-----------CATATCACAGCCAGCTTTGATGAGC
tca-mir-2c|MI0008893                                                            TTATCAGAGTTG-GC-GGTTTTAGATT------------AACTGAT-----------TCTATCACAGCCAGCTTTGATGAGC
//


# STOCKHOLM 1.0

dme-mir-219|MI0000358                                                       tgattgtccaaacgcaattcttgTTGATATT------CAATATTCAagggttgcgactgggcatc-gcg
dsi-mir-219|MI0009433                                                       TGATTGTCCAAACGCAATTCTTGTTGATATT------CAATATTCAAGGGTTGCGACTGGGCATC-GCG
dse-mir-219|MI0009386                                                       TGATTGTCCAAACGCAATTCTTGTTGATATT------CAATATTCAAGGGTTGCGACTGGGCATC-GCG
dya-mir-219|MI0009682                                                       TGATTGTCCAAACGCAATTCTTGTTGATATT------CAATATTCAAGGGTTGCGACTGGGCATC-GCG
der-mir-219|MI0009094                                                       TGATTGTCCAAACGCAATTCTTGTTGATATT------CAATATTCAAGGGTTGCGACTGGGCATC-GCG
dan-mir-219|MI0009012                                                       TGATTGTCCAAACGCAATTCTTGTTGAATTC------AAATACTCAAGGGTTGCGACTGGGCATC-GCG
dps-mir-219|MI0001328                                                       TGATTGTCCAAACGCAATTCTTGTTGATATC------CAATACTCAAGGGTTGTGACTGGACATC-GCG
dpe-mir-219|MI0009273                                                       TGATTGTCCAAACGCAATTCTTGTTGATATC------CAATACTCAAGGGTTGTGACTGGACATC-GCG
dwi-mir-219|MI0009578                                                       TGATTGTCCAAACGCAATTCTTGTTGATTTC------AAATACTCAAGGGTTGCATCTGGGCATC-GCG
dmo-mir-219|MI0009192                                                       TGATTGTCCAAACGCAATTCTTGTTGATTTTT-----AAATACTCAAGGGTTGCATCTGGGCATC-GCG
dvi-mir-219|MI0009546                                                       TGATTGTCCAAACGCAATTCTTGTTGATTTC------AAATACTCAAGGGTTGCGACTGGGCATC-GCG
dgr-mir-219|MI0009104                                                       TGATTGTCCAAACGCAATTCTTGTTGATTTC------AAAAACTCAAGGGTTGCATCTGGGCATC-GCG
aga-mir-219|MI0001611                                                       TGATTGTCCAAACGCAATTCTTGTCCTGTGCTGGTTTAGCTACTCAAGAGTTGTGACTGGACATCCGTG
aae-mir-219|MI0013513                                                       TGATTGTCCAAACGCAATTCTTGTTTTATTCGAATAT-GATATCCAAGAGTTGTGACTGGACATCCGTG
tca-mir-219|MI0008919                                                       TGATTGTCCAAACGCAATTCTTGTT---TGCA-----ATTTTATCAAGGACTGTGTGTGGACATC-ATC
ame-mir-219|MI0001582                                                       TGATTGTCCAAACGCAATTCTTGTCTA-AACGG---TACGAAATCAAGAATTGTGTGGGGACATC-AGC
nvi-mir-219|MI0014751                                                       TGATTGTCCAAACGCAATTCTTGTCTG-TGCCT---TGAGATACCAAGAATTGTGTGGGGACATC-AGC
apisum|gi|320446899|ref|NW_003383672.1||pos|350439-350478                   TGACTA--CAAACGCAATTATTGTTGATATTGTTAAAAAAAATTAGGTAGATTTTTTTTGGCGAT---A
hsa-mir-219-1|MI0000296                                                     TGATTGTCCAAACGCAATTCT----CGAGTCTAT-GGCTCCGGCCGAGAGTTGAGTCTGGACGTCCCGA
hsa-mir-219-2|MI0000740                                                     TGATTGTCCAAACGCAATTCTTGTACGAGTCTGC-GGC--CAACCGAGAATTGTGGCTGGACATCTGTG
cte-mir-219|MI0010099                                                       TGATTGTCCAAACGCAATTCTTGTTCACTTC-------GTTCTCCAAGAACTGTGTTCGGACATCAATC
api-mir-219|MI0013917                                                       TGATTGTCCAAACGCAATTCTTGTTAAACGTATA--TATGCAATCAAGGATTGAGTAGGGACGTC-AAC
dpu-mir-219|MI0012226                                                       TGATTGTCCAAACGCAATTCTTGT-----ACAAA--TATAATATCAAGAAATGTGTAGGGGCATC-GTT
isc-mir-219|MI0012270                                                       TGATTGTCCAAACGCAATTCT--------TGTGC-GATCGTTACCAAGAACTGTGTCGGGACATCAGGG
mmu-mir-219-1|MI0000702                                                     TGATTGTCCAAACGCAATTCT----CGAGTCTCT-GGCTCCGGCCGAGAGTTGCGTCTGGACGTCCCGA
mmu-mir-219-2|MI0000741                                                     TGATTGTCCAAACGCAATTCTTGTACGAGTCTGC-GGC--CAACCGAGAATTGTGGCTGGACATCTGTG
//


# STOCKHOLM 1.0

dme-mir-2279|MI0011289                                                      ttaaatatctgtgtgtgaaattATTTAAAAGATTAAtttcacgcgaagatatttattt
//


# STOCKHOLM 1.0

dme-mir-2280|MI0011290                              tcttagcttggcaataaaatatTATTCACAGAAACTAGTaatttacttccaagctaactga
dsimulans|2L|neg|1818726-1818841                    TCTTAGCTTGGCAATAAAATATTATTCACAGAAACTAGTAATTTACTTCCAAGCTAACTGA
dsimulans|2L|neg|1818739-1818826                    AGTTAGCTTGGAAGTAAATTACTAGTTTCTGTGAATAATATTTTATTGCCAAGCTAAGAAA
dsechellia|scaffold_14|neg|1778381-1778495          TCTTTGCTTGGCAATAAAATATTATTCACAGAAACTAGTAACTTACTTCCAAGCTAACTGA
dsechellia|scaffold_14|neg|1778394-1778480          AGTTAGCTTGGAAGTAAGTTACTAGTTTCTGTGAATAATATTTTATTGCCAAGCAAAGAAA
dyakuba|2L|pos|1805004-1805104                      TGTTAGCTTGGCAATAAAATATTGTTGATTGAAACTAGTAATTTACTTCCAAGCTAACTGA
dyakuba|2L|pos|1804997-1805097                      AGTTAGCTTGGAAGTAAATTACTAGTTTCAATCAACAATATTTTATTGCCAAGCTAACAAA
derecta|scaffold_4929|neg|1878593-1878695           TCTTAGCTTGGCAATAAAATATTATTCATCGAA-CTAGTAATTTAATTCCAAGCCAACTAA
derecta|scaffold_4929|neg|1878594-1878684           AGTTGGCTTGGAATTAAATTACTAGTT-CGATGAATAATATTTTATTGCCAAGCTAAGAAA
//


# STOCKHOLM 1.0

dme-mir-2282|MI0011292                           GCCTGCATAACGCTGTGGCTTTCCGCTTCTATTTTTCGTTCACTGCCTTGTGCTT----CGTTGGAAAatcggtgagctaaaaatagaatTCGGTTGCCACGCTTCAAGGG
dsechellia|scaffold_2|neg|3404676-3404786        GCCTGCATAAGGCTGTGGCTTTCCGCTTCTATTTTTCGTTCACTGCCTTGTGCTTGCTTCGTTGGAAAAGCGGTGAGCTAAAAATAGATTTCGGTTGCCACGCTTCAAGGG
dyakuba|3L|neg|3959875-3959970                   CTGCATATAAGGCTGTGGCTTTCCGCTTCTATTTTGTGCTCACTGTCTTGTGCGG----CGTTGGAAAATCGGTGAGCTAAAAATAGATTTCGGTTGCCACGCTTCGTGGA
derecta|scaffold_4784|neg|6102158-6102261        AGCTGCATAAGGCTGTGGCTTTCCGCTTCTATTTTGTGTTCACTGTCCTGCGTTT----CGTTGGAAAATCGGTGAGCCAAAAATAGATTTCGGTTGCCACGCTTCGAGGA
//


# STOCKHOLM 1.0

dme-mir-2489|MI0011578                              taagttagacgtgagtatggctatacaaaTCATCTGGAACGTAAGTTCTAATGTATGtattgtatgttgtatttgcagt
dsi-mir-2489|MI0011779                              TAAGTTAGACGTGAGTATGGCTATACAAATCATCTGGAACATACGTTCTAATGCATGTATTGTATGTTGTATTTGCAGT
dsechellia|scaffold_16|pos|1746051-1746145          TAAGTTAGACGTGAGTATGGCTATACAAATCATCTGGAACATACGTTCTAATGCATGTATTGTATGTTGTATTTGCAGT
//


# STOCKHOLM 1.0

dme-mir-2490|MI0011579                         tgaagcgataaagcaggttgcaaACTGCTCTCTCGCTTtgctcttactttatcgcttaa
//


# STOCKHOLM 1.0

dme-mir-2492|MI0011581                                                       ttgggatctctttataaagcgtTTATTATTTATTTATTatgttttgtcgagagctttcaaa
//


# STOCKHOLM 1.0

dme-mir-2493|MI0011582                                                         gctcacacacacacacagccaTGTGCATGGAGCAAAAAACTATGGccgtgtgtatttgtgcgaggcgt
//


# STOCKHOLM 1.0

dme-mir-2494|MI0011583                              gtaagtgcaccagattg---ggaaTAACCTTCAAAAGCTGCAACTTAAATAttcccagtaatgtccacttacaag
dsi-mir-2494|MI0011789                              GTAAGTGCACCAGATTG---GGAATAACCTTCAAAAGCTGCAACTTAAATATTCCCAGTAATGTCCACTTACAAG
dsechellia|scaffold_12|neg|1702829-1702946          GTAAGTGCACCATAGTAAATGGAATAACCTTCAAAATCTGCAACTTAAATATTCCCAGTAATGTCCGCTTACAAG
dyakuba|3R|neg|11948225-11948339                    GTAAGTGCACCAGATTG---GGATTAACCTTCAAAAGCTGCAGCTTAACTATTCCCAGTAATGTCCACTTACAAG
derecta|scaffold_4770|neg|9192997-9193106           GTAAGTGCAACAGATTG---GGAGTAACCGTCAAAAGCTACAACTTCAATATTCCCAGTAATGTCCACTTACAAG
//


# STOCKHOLM 1.0

dme-mir-2495|MI0011584                              tggcacttcaattgggctgactTTGCCTGGCTGGAAAAGcggcacctaattgaaatgcccgcc
dsechellia|scaffold_5|pos|3155478-3155569           TGGCACTTCGATTGGGCTGACTTTGCCTGGCTGGAAAAGCGGCACCTAATTGAAATGCCCGCC
dyakuba|2L|neg|10456258-10456364                    TGGCACTTCAATTGGTCTGACTTTGCCCGACTGGAAAAGCGGCACCTAATTGAAATGCCCGCC
derecta|scaffold_4929|pos|5148428-5148539           TGGCACTTCAATTGGTCTGACTTTGCCCGGCTGGAAAAGCGGCACCTAATTGAAATGCCCGCC
//


# STOCKHOLM 1.0

dme-mir-2496|MI0011585                             gtgcgtgtgtgagaggccatcgtaAAAGCCTTGTTTGCGTGCGGAATTTAACTGTTTTCTCGCCGTCTGCGAATTgcggggcactcacacacgcata
//


# STOCKHOLM 1.0

dme-mir-2497|MI0011586                   gtaagcattgcaaaatgtagttgttAAATTCGCTCTTCAATCATTAacaacatttacaatgtttgcag
//


# STOCKHOLM 1.0

dme-mir-2498|MI0011587                       taaaggctgttatgcttatttttgTGTTTTTTACAaaactggcattcccgtcttactt
//


# STOCKHOLM 1.0

dme-mir-2499|MI0011588                         cgtgcgtagacgtcagcgcaatgcCTTTGTTTGGCGGCatgcggatgacattcacgtccgta
//


# STOCKHOLM 1.0

dme-mir-2500|MI0011589                       gtaaggaacacacatatacaataccGTTTGAATTTCAAATAATCAggattttgtgtgtggacctcag
dsimulans|3L|neg|16333288-16333353           GTAAGGAACACACAT--ACAGTCCCTGTTGAATTTCAAATAATCAGGATTTTGTGTGTGGACCTCAG
dsechellia|scaffold_0|neg|9052571-9052636    GTAAGGAACACACAT--ACAATCCCTGTTGAATATTAAATAATCAGGATTTTGTGTGTGGACCTCAG
//


# STOCKHOLM 1.0

dme-mir-2501|MI0011590                   gtaagtttggagtgcctgggctaAGAACTTCCATTCTGA-AACTTAactcttgcaatcaaactttctt
//


# STOCKHOLM 1.0

dme-mir-252|MI0005858                                                          ctaagtactagtgccgcaggagTTA--GGTTCGTGTCCGCAATA------CCtcctgctgcccaagtgcttatt
dsi-mir-252|MI0011751                                                          CTAAGTACTAGTGCCGCAGGAGTTA--GGTTCGTGTCCGCAATA------CCTCCTGCTGCCCAAGTGCTTATT
dsechellia|scaffold_0|pos|12715217-12715309                                    CTAAGTACTAGTGCCGCAGGAGTTA--GGTTCGTGTCCGCAATA------CCTCCTGCTGCCCAAGTGCTTATT
dyakuba|3R|neg|13598021-13598113                                               CTAAGTACTAGTGCCGCAGGAGTTA--GGTTCGTGTCCGCAATA------CCTCCTGCTGCCCAAGTGCTTATT
derecta|scaffold_4770|pos|12350681-12350773                                    CTAAGTACTAGTGCCGCAGGAGTTA--GGTTCGTGTCCGCAATA------CCTCCTGCTGCCCAAGTGCTTATT
dananassae|scaffold_13340|neg|1848678-1848766                                  CTAAGTACTAGTGCCGCAGGAGTTA--GGTTCGTGTCCGCAATA------CCTCCTGCTGCCCAAGTGCTTATT
dps-mir-252|MI0011613                                                          CTAAGTACTAGTGCCGCAGGAGTTA--GGTTCGTGTCCGCAATA------CCTCCTGCTGCCCAAGTGCTTATT
dpersimilis|scaffold_0|pos|3659199-3659283                                     CTAAGTACTAGTGCCGCAGGAGTTA--GGTTCGTGTCCGCAATA------CCTCCTGCTGCCCAAGTGCTTATT
dwillistoni|scf2_1100000004943|neg|6363228-6363309                             CTAAGTACTAGTGCCGCAGGAGTTT--GGTTCGTGTCCGTAATA------CCTCCTGCTGCCCAAGTGCTTATT
dmojavensis|scaffold_6540|neg|10349275-10349358                                CTAAGTACTAGTGCCGCAGGAGTTA--GGGTTGTGTCCGCAATG------CCTCCTGCTGCCCAAGTGCTTATC
dvirilis|scaffold_12855|pos|2861520-2861603                                    CTAAGTACTAGTGCCGCAGGAGTTA--GGTTTGTGTCCGCAATG------CCTCCTGCTGCCCAAGTGCTTATT
dgrimshawi|scaffold_14906|neg|3807836-3807917                                  CTAAGTACTAGTGCCGCAGGAGTTA--GGTTTGTGTCCGCAATG------CCTCCTGCTGCCCAAGTGCTTATT
agambae|chromosome_AgamP3_2R_1_61545105_1|neg|52693319-52693376                CTAAGTACTAGTGCCGCAGGAG--A--GATTCT----------A------ACCCCTGCTGCCCAAGTGCTTATC
aae-mir-252|MI0013438                                                          CTAAGTACTAGTGCCGCAGGAG--A--GATTTG----------A------ACCCCTGCTGCCCAAGTGCTTATC
tca-mir-252a|MI0016350                                                         CTAAGTACTAGTGCCGCAGGAGTAC---ATTCGA----------------CCTCCTGCTGCTCAAGTGCTTATC
bmo-mir-252|MI0010621                                                          CTAAGTACTAGTGCCGCAGGAGC----GTTTTGT------AGTA------TCTCCTGCTGCCTAAGTGCTTATC
ame-mir-252|MI0010608                                                          ATAAGTACTAGTGCCGCAGGAGTGACTAGGTTGGGTTAGAAATTACCATATCTCCTGCTGCTCAAGTGCTTA-T
nvi-mir-252|MI0014762                                                          CTAAGTACTAGTGCCGCAGGAGTGACTAGATTGGGCTAGAAATTACCGCGTCTCCTGCTGCTCAAGTGCTTA-T
cte-mir-252a|MI0010080                                                         CTAAGTACTAGTGCCGCAGGAG-----GTTCCTTGTTC--AACC------CCTCCTGCTGTTCGAGTGCTTAAT
cte-mir-252b|MI0010081                                                         CTAAGTAGTAGTGCCGCAGGTAATA---CGTTAT------GATTTACCTGCACTCTGCTGCTTAACACAAGCAC
api-mir-252a|MI0013919                                                         CTAAGTACTAGTGCCGCGGGAGT----GATATCCGTTTTTTGTA------TCTCCTGCAGCTCAAGTGCTTATC
dpu-mir-252a|MI0012228                                                         CTAAGTACTCGTGCCGCAGGAGAGA-TGTATTAATCTGCAAGTT------CCTCCTGCTGCTCAAGTTCTTAAC
cel-mir-252|MI0000328                                                          ATAAGTAGTAGTGCCGCAGGTAACC---GCCAGTCTAAAAGGCTTACCTACTGCCTTCTGCTTAAAATTGAAAT
//


# STOCKHOLM 1.0

dme-mir-2535b|MI0017699                              GTAAGTGACTATGCCGGGATTGTGGTTATTGAACTTAGCGTCTCCactcacggcatttcattcacttGCAG
dsimulans|X|pos|12918322-12918392                    GTAAGTGACTATGCCGGGATTGTGGTTATTATACTTAGCGTCTCCACTCACGGCATTTCATTCACTTGCAG
dsechellia|scaffold_8|neg|3476309-3476379            GTAAGTGACTATGCCGGGATTGTGGTTATTATACTTAGAGTCTCCACTCACGGCATTTCATTCACTTGCAG
dyakuba|X|neg|20345025-20345095                      GTAAGTGACAATGCCGGGATTGTGGTTATTGAAAATACCTTCTCCACTCACGGCATTATATTCACTTGCAG
derecta|scaffold_4690|neg|17698659-17698729          GTAAGTGACAGTGCCGGGATTGTGGTTATTAAAAATACCTTCTCCACTCACGGCATTTCATTCACTTGCAG
//


# STOCKHOLM 1.0

dme-mir-263a|MI0000343                                                          gttaatggcactggaagaattcacGGGGTAATT--TTT-ATACAACCcgtgat-ctcttagtggcatcta
dsi-mir-263a|MI0009416                                                          GTTAATGGCACTGGAAGAATTCACGGGGTAATT--TTT-ATACAACCCGTGAT-CTCTTAGTGGCATCTA
dsi-mir-263b|MI0009436                                                          AGTCTTGGCACTGGGAGAATTCACAGTTGACTTG-AT----TATT-CTGTGGTTCTGCGGGTGCC-AAAA
dse-mir-263a|MI0009330                                                          GTTAATGGCACTGGAAGAATTCACGGGGTAATT--TTT-ATACAACCCGTGAT-CTCTTAGTGGCATCTA
dse-mir-263b|MI0009393                                                          AGTCTTGGCACTGGGAGAATTCACAGTTGACTTG-AT----TATT-CTGTGGTTCTGCGGGTGCC-AAAA
dya-mir-263b-1|MI0009687                                                        AGTCTTGGCACTGGGAGAATTCACAGTTGACTTT-AT----TATT-CTGTGGTTCTGCGGGTGCC-AAAA
dya-mir-263a|MI0009692                                                          GTTAATGGCACTGGAAGAATTCACGGGGTACTT--TTT-ATACAACCCGTGAT-CTCTTAGTGGCATCTA
dya-mir-263b-2|MI0009699                                                        AGTCTTGGCACTGGGAGAATTCACAGTTGACTTT-AT----TATT-CTGTGGTTCTGCGGGTGCC-AAAA
der-mir-263a|MI0009044                                                          GTTAATGGCACTGGAAGAATTCACGGGGTACTT--TTG-ATACAACCCGTGAT-CTCTTAGTGGCATCTA
der-mir-263b|MI0009055                                                          AGTCTTGGCACTGGGAGAATTCACAGTTGATTTT-AT----TATT-CTGTGGTTCTGCGGGTGCC-AAAA
dan-mir-263a|MI0008977                                                          GTTAATGGCACTGGAAGAATTCACGGGGTAATT--TCT-ATACAACCCGTGAT-CTCTTAGTGGCATCTA
dan-mir-263b|MI0008981                                                          AATCTTGGCACTGGGAGAATTCACAGTTGATTTT-AT----TATT-CTGTGGTTCTGCGGGTGCC-AAAA
dps-mir-263a|MI0001329                                                          GTTAATGGCACTGGAAGAATTCACGGGGT-TTT--TCA-ATACAACCCGTGAT-CTCTTAGTGGCATCTA
dps-mir-263b|MI0001330                                                          GCTCTTGGCACTGGGAGAATTCACAGTTGGTTTCCATA---TATT-CTGTGGTTCTGCGGGTGCC-AAAA
dpe-mir-263b|MI0009289                                                          GCTCTTGGCACTGGGAGAATTCACAGTTGGTTTTCATA---TATT-CTGTGGTTCTGCGGGTGCCCAAAA
dpe-mir-263a|MI0009321                                                          GTTAATGGCACTGGAAGAATTCACGGGGT-TTT--TCA-ATACAACCCGTGAT-CTCTTAGTGGCATCTA
dwi-mir-263b|MI0009568                                                          -ATCTTGGCACTGGGAGAATTCACAGTTGATTCTTATTCGATATT-CTGTGGTTCTGCGGGTGCC-AAAA
dwi-mir-263a|MI0009610                                                          GTTAATGGCACTGGAAGAATTCACGGGGTTTTTATTTA-ACACA-CCCGTGAT-CTCTTAGTGGCATCTA
dmo-mir-263a|MI0009206                                                          GTTAATGGCACTGGAAGAATTCACGGGGTTTTT--CTA-ACACG-CCCGTGAT-CTCTTAGTGGCATCTA
dvi-mir-263a|MI0009486                                                          GTTAATGGCACTGGAAGAATTCACGGGGTTTTT--ATA-ACACG-CCCGTGAT-CTCTTAGTGGCATCTA
dvi-mir-263b|MI0009488                                                          CATCTTGGCACTGGGAGAATTCACAGTCGATTAC-ATA--ATATT-CTGTGGTTCTGCGGGTGCC-AAAA
dgr-mir-263b|MI0009107                                                          CATCTTGGCACTGGGAGAATTCACAGTTGGTTAT-ATA--ATATT-CTGTGGTTCTGCGGGTGCC-AAAC
dgr-mir-263a|MI0009172                                                          GTTAATGGCACTGGAAGAATTCACGGGGTTATT--TTA-ACACG-CCCGTGAT-CTCTTAGTGGCATCTA
aga-mir-263|MI0001612                                                           TGTAATGGCACTGGAAGAATTCACGGGATTTTT-TTCA-ACATT-CCCGTGTT-CTCTTAGTGGCATACC
aga-mir-263b|MI0010606                                                          GACCTTGGCACTGGGAGAATTCACAGTGGATCGTACCATATCGTTTCTGTGGATCTTTTCGTGCC-ATCG
aae-mir-263a|MI0013495                                                          CGTAATGGCACTGGAAGAATTCACGGG-TATAT-TTTG-AAATC-CCCGTGTT-CTGGCAGTGGCATCCC
aae-mir-263b|MI0013515                                                          AACCTTGGCACTGGGAGAATTCACAG-GCGCTATTTGCTATCATT-CTGTGGATCTTTTCGTGCC-ATCG
tca-mir-263b|MI0008920                                                          AACCTTGGCACTGGAAGAATTCACAGATTGTAT--TTG-AA-----TCGTGATTCTTTTAATGCCATATT
tca-mir-263a|MI0010586                                                          GCGAATGGCACTGGAAGAATTCACGGGGTTCTTCGCAC------TCCCGTGGA-CTTTGAGTGCCATCCT
bmo-mir-263b|MI0004977                                                          TTCCTTGGCACTGGGAGAATTCACAGGAG-TTGTAATT---CATACCCGTGAATTTCCCGATGCC-TTAG
bmo-mir-263a|MI0004978                                                          GGCAATGGCACTGGAAGAATTCACGGGTTCAGT-TTAT-ATATT-CCCGTGAT-CTCTTAGTGGCATCAC
ame-mir-263|MI0001583                                                           GTAAATGGCACTGGAAGAATTCACGGGGGATTTAAGAA-ACGG-GCCCGTGGA-GCTCCCGTGTCATACA
ame-mir-263b|MI0010611                                                          GGTCTTGGCACTGGAAGAATTCACAGATG-T-GCAGT---GTATAATCGTGGATCTTGCAATGCC-ATCA
nvi-mir-263b|MI0014764                                                          GGTCTTGGCACTGGAAGAATTCACAGATG-T-GCGGTTGTGTGTAATCGTGGATCTTGCAATGCC-ATTA
nvitripennis|gi|154040036|ref|NW_001816237.1|NviUn_WGA24_1|neg|1206652-1206685  GTCAATGGCACTGGAAGAATTCACGGGGGAATTTAGCA-ACAG-TCCCGTGGA-ACTCCCGTGTCATACA
apisum|gi|320447017|ref|NW_003383554.1||neg|873355-873407                       GAAAATGGCACTGAAAGAATTCACGGGGTACATATTTACACATCACCCGTAGT-TCTTCTGTGCCGTATT
cte-mir-182|MI0010073                                                           CTTCTTGGCACTGGTAGAATTCACTGAAT--TCTTTTA-AGTT---CAGTGAA-TTACCAGTCTCAAAAA
api-mir-263a|MI0013918                                                          ---AATGGCACTGAAAGAATTCACGGGGTACATATTTACACATCACCCGTAGT-TCTTCTGTGCCGTATT
api-mir-263b|MI0013920                                                          ---CTTGGCACTGGAAGAATTCACAGACTAATTATTGA-AGAT---CGTGAGT-CTCCTGGTGTCAACTA
dpu-mir-263a|MI0012230                                                          CGCAATGGCACTGGAAGAATTCACGGGTCGCAATTAAATTTGACAGATTTGAATTTCTGGAAAATGACAC
dpu-mir-263b|MI0012231                                                          ATCCTTGGCACTGGAAGAATTCACAGAGTGCATTACGACAGG----TCGTGGGTTCCCTGGTGCCAGAGA
isc-mir-263a|MI0012272                                                          GTCAATGGCACTGGAAGAATTCACGGGGTCTTGATAGAAATA----CCGTGACTTCTCCGGTGCTGTGGA
//


# STOCKHOLM 1.0

dme-mir-263b|MI0000383                                                     cttggcactgggagaattcacAGTTGACTTT-AT----TATTC--Tgtggttctgcgggtgcc-aaaac
dsi-mir-263a|MI0009416                                                     AATGGCACTGGAAGAATTCACGGGGTAATT--TTTATACAA--CCCGTGA-TCTCTTAGTGGCATCTAT
dsi-mir-263b|MI0009436                                                     CTTGGCACTGGGAGAATTCACAGTTGACTTG-AT----TATTC--TGTGGTTCTGCGGGTGCC-AAAAC
dse-mir-263a|MI0009330                                                     AATGGCACTGGAAGAATTCACGGGGTAATT--TTTATACAA--CCCGTGA-TCTCTTAGTGGCATCTAT
dse-mir-263b|MI0009393                                                     CTTGGCACTGGGAGAATTCACAGTTGACTTG-AT----TATTC--TGTGGTTCTGCGGGTGCC-AAAAC
dya-mir-263b-1|MI0009687                                                   CTTGGCACTGGGAGAATTCACAGTTGACTTT-AT----TATTC--TGTGGTTCTGCGGGTGCC-AAAAT
dya-mir-263a|MI0009692                                                     AATGGCACTGGAAGAATTCACGGGGTACTT--TTTATACAA--CCCGTGA-TCTCTTAGTGGCATCTAT
dya-mir-263b-2|MI0009699                                                   CTTGGCACTGGGAGAATTCACAGTTGACTTT-AT----TATTC--TGTGGTTCTGCGGGTGCC-AAAAT
der-mir-263a|MI0009044                                                     AATGGCACTGGAAGAATTCACGGGGTACTT--TTGATACAA--CCCGTGA-TCTCTTAGTGGCATCTAT
der-mir-263b|MI0009055                                                     CTTGGCACTGGGAGAATTCACAGTTGATTTT-AT----TATTC--TGTGGTTCTGCGGGTGCC-AAAAT
dan-mir-263a|MI0008977                                                     AATGGCACTGGAAGAATTCACGGGGTAATT--TCTATACAA--CCCGTGA-TCTCTTAGTGGCATCTAT
dan-mir-263b|MI0008981                                                     CTTGGCACTGGGAGAATTCACAGTTGATTTT-AT----TATTC--TGTGGTTCTGCGGGTGCC-AAAAT
dps-mir-263a|MI0001329                                                     AATGGCACTGGAAGAATTCACGGGGTT-TT--TCAATACAA--CCCGTGA-TCTCTTAGTGGCATCTAT
dps-mir-263b|MI0001330                                                     CTTGGCACTGGGAGAATTCACAGTTGGTTTCCATA---TATTC--TGTGGTTCTGCGGGTGCC-AAAAT
dpe-mir-263b|MI0009289                                                     CTTGGCACTGGGAGAATTCACAGTTGGTTTTCATA---TATTC--TGTGGTTCTGCGGGTGCCCAAAAT
dpe-mir-263a|MI0009321                                                     AATGGCACTGGAAGAATTCACGGGGTT-TT--TCAATACAA--CCCGTGA-TCTCTTAGTGGCATCTAT
dwi-mir-263b|MI0009568                                                     CTTGGCACTGGGAGAATTCACAGTTGATTCTTATTCGATATTC--TGTGGTTCTGCGGGTGCC-AAAAT
dwi-mir-263a|MI0009610                                                     AATGGCACTGGAAGAATTCACGGGGTTTTTATTTAACACA---CCCGTGA-TCTCTTAGTGGCATCTAT
dmo-mir-263a|MI0009206                                                     AATGGCACTGGAAGAATTCACGGGGTTTTT--CTAACACG---CCCGTGA-TCTCTTAGTGGCATCTAT
dvi-mir-263a|MI0009486                                                     AATGGCACTGGAAGAATTCACGGGGTTTTT--ATAACACG---CCCGTGA-TCTCTTAGTGGCATCTAT
dvi-mir-263b|MI0009488                                                     CTTGGCACTGGGAGAATTCACAGTCGATT---ACATAATATTC--TGTGGTTCTGCGGGTGCC-AAAAT
dgr-mir-263b|MI0009107                                                     CTTGGCACTGGGAGAATTCACAGTTGGTT---ATATAATATTC--TGTGGTTCTGCGGGTGCC-AAACT
dgr-mir-263a|MI0009172                                                     AATGGCACTGGAAGAATTCACGGGGTTATT--TTAACACG---CCCGTGA-TCTCTTAGTGGCATCTAT
aga-mir-263|MI0001612                                                      AATGGCACTGGAAGAATTCACGGGATTTTT---TTCAACATT-CCCGTGT-TCTCTTAGTGGCATACCT
aga-mir-263b|MI0010606                                                     CTTGGCACTGGGAGAATTCACAGT-GGATCGTACCATATCGTTTCTGTGGATCTTTTCGTGCC-ATCGT
aae-mir-263a|MI0013495                                                     AATGGCACTGGAAGAATTCACGGG-TATAT---TTTGAAATC-CCCGTGT-TCTGGCAGTGGCATCCCT
aae-mir-263b|MI0013515                                                     CTTGGCACTGGGAGAATTCACAG--GCGCTATTTGCTATCATT-CTGTGGATCTTTTCGTGCC-ATCGT
tca-mir-263b|MI0008920                                                     CTTGGCACTGGAAGAATTCACAGAT-TGTATT----TG-AATC---GTGATTCTTTTAATGCC-ATATT
tca-mir-263a|MI0010586                                                     AATGGCACTGGAAGAATTCACGGGGTTCTT------CGCACT-CCCGTGG-ACTTTGAGTGCCATCCTC
bmo-mir-263b|MI0004977                                                     CTTGGCACTGGGAGAATTCACAG--GAGTTGTAATTCATACCC---GTGAATTTCCCGATGCC-TTAGC
bmo-mir-263a|MI0004978                                                     AATGGCACTGGAAGAATTCACGGGTTCAGT---TTATATATT-CCCGTGA-TCTCTTAGTGGCATCACT
ame-mir-263|MI0001583                                                      AATGGCACTGGAAGAATTCACGGGGGATTTA-AGAA-ACGG-GCCCGTGG-AGCTCCCGTGTCATACAC
ame-mir-263b|MI0010611                                                     CTTGGCACTGGAAGAATTCACAGATGTGCAGT---GTATAATC---GTGGATCTTGCAATGCC-ATCAC
nvi-mir-263b|MI0014764                                                     CTTGGCACTGGAAGAATTCACAGATGTGCGGTTGTGTGTAATC---GTGGATCTTGCAATGCC-ATTAC
cte-mir-182|MI0010073                                                      CTTGGCACTGGTAGAATTCACTGAATTCTTT-----TAAGTTC---AGTGAATTACCAGTCTCAAAAAT
api-mir-263a|MI0013918                                                     AATGGCACTGAAAGAATTCACGGGGTACATA-TTTACACATCACCCGTAG-TTCTTCTGTGCCGTATT-
api-mir-263b|MI0013920                                                     CTTGGCACTGGAAGAATTCACAGACTA-ATTATT--GAAGATC---GTGAGTCTCCTGGTGTCAACTA-
dpu-mir-263a|MI0012230                                                     AATGGCACTGGAAGAATTCACGGGTCGCAAT-TAAATTTGACAGATTTGAATTTCTGGAAAATGACACA
dpu-mir-263b|MI0012231                                                     CTTGGCACTGGAAGAATTCACAGAGTGCATTACG--ACAGGTC---GTGGGTTCCCTGGTGCCAGAGAT
isc-mir-263a|MI0012272                                                     AATGGCACTGGAAGAATTCACGGGGTCTTGA-TAGAAATA----CCGTGACTTCTCCGGTGCTGTGGAT
//


# STOCKHOLM 1.0

dme-mir-274|MI0000355                               ttttgtgaccgacactaacgggtaatTGTTTGGCCGC-CAGGA---------------TTA--ctcgtttttgcgatcacaaatta
dse-mir-274|MI0009390                               TTTTGTGACCGACACTAACGGGTAATTGTTTGATCAC-CAGGA---------------TTA--CTCGTTTTTGCGATCACAAATCA
dya-mir-274|MI0009626                               TTTTGTGACCGACACTAACGGGTAATTGTTTGGTCGC-CAGGA---------------TTA--CTCGTTTTTGCGATCACAAATCA
der-mir-274|MI0009061                               TTTTGTGACCGACACTAACGGGTAATTGTTTGGCCGC-CAGGA---------------TTA--CTCGTTTTTGCGATCACAAATCA
dan-mir-274|MI0008982                               TTTTGTGACCGACACTAACGGGTATTTTACAGGACATACAGGA---------------TTA--CTCGTTTTTGCGATCACAAATCC
dps-mir-274|MI0001331                               TTTTGTGACCGACACTAACGGGTAAT-GGCTGGCCGC--AGGA---------------CTA--CTCGTTTTTGCGATCACAA-TAC
dpe-mir-274|MI0009318                               TTTTGTGACCGACACTAACGGGTAAT-GGCTGGCCGC--AGGA---------------CTA--CTCGTTTTTGCGATCACAA-TAC
dwi-mir-274|MI0009589                               TTTTGTGACCGACACTAACGGGTAGT-AACGGGTTAACAAAGTCGTTTTTCTGGCCTTTTA--CTCGTTTTTGCGATCACAAATTC
dmo-mir-274|MI0009208                               GTTTGTGACCGACACTAACGGGTAGTTGA--GGCATC-TCGTATTC------GCTGTTTTATACTCGTTTTTGCGATCACAAATTC
dvi-mir-274|MI0009487                               GTTTGTGACCGACACTAACGGGTAGTTGG--GGCACC-TCGAATAC------GCTGTTTTA--CTCGTTTTTGCGATCACAAATTC
dgr-mir-274|MI0009174                               GTTTGTGACCGACACTAACGGGTAGTTAAAGGGCATCCTCGCATTCT-----GCTGGCTTA--CTCGTTTTTGCGATCACAAATTC
//


# STOCKHOLM 1.0

dme-mir-275|MI0000356                                                          cgcgctaa-tcagtgaccggggctGGTT----TTTTAT---ATACAGtcaggtacctgaagtagcgcgcg
dsi-mir-275|MI0009446                                                          CGCGCTAA-TCAGTGACCGGGGCTGGTT----TTTTAT---ATACAGTCAGGTACCTGAAGTAGCGCGCG
dse-mir-275|MI0009383                                                          CGCGCTAA-TCAGTGACCGGGGCTTGTT----TTTTAT---ATACAGTCAGGTACCTGAAGTAGCGCGCG
dya-mir-275|MI0009693                                                          CGCGCTAA-TCAGTGACCGGGGCTGGTT----TTTTAT---ATACAGTCAGGTACCTGAAGTAGCGCGCG
der-mir-275|MI0009041                                                          CGCGCTAA-TCAGTGACCGGGGCTGGTT----TTTTAT---ATACAGTCAGGTACCTGAAGTAGCGCGCG
dan-mir-275|MI0008985                                                          CGCGCTAA-TCAGTGACCGGGGCTGGTT----TTT-GC---A-ACAGTCAGGTACCTGAAGTAGCGCGCG
dps-mir-275|MI0001332                                                          CGCGCTAA-TCAGAGACCGGGGCTGGTTT---TTTCAC----TGCAGTCAGGTACCTGAAGTAGCGCGCG
dpe-mir-275|MI0009300                                                          CGCGCTAA-TCAGAGACCGGGGCTGGTTT---TTTCAC----TGCAGTCAGGTACCTGAAGTAGCGCGCG
dwi-mir-275|MI0009617                                                          CGCGCTAA-TCAGTGACCAGGGCTGAGTAA--TTTTATTCAATACAGTCAGGTACCTGAAGTAGCGCGCG
dmo-mir-275|MI0009217                                                          CGCGCTAA-TCAGTGACCGGGGCTGGTTTC--GATTATCT--CACAGTCAGGTACCTGAAGTAGCGCGCG
dvi-mir-275|MI0009538                                                          CGCGCTAA-TCAGTGACCGGGGCTGGTTTT--GGTTATCC--CACAGTCAGGTACCTGAAGTAGCGCGCG
dgr-mir-275|MI0009179                                                          CGCGCTAA-TCAGTGACCGGGGCTGGTTTT--GATTATCC--CACAGTCAGGTACCTGAAGTAGCGCGCG
aga-mir-275|MI0001613                                                          CGCGCTAA-GCAGGAACCGGGACTTGGTACACATTCGCTA---GCAGTCAGGTACCTGAAGTAGCGCGCG
aae-mir-275|MI0013434                                                          CGCGCTAA-GCAGGAACCGAGACTTTGT---CATTTGCTA---GCAGTCAGGTACCTGAAGTAGCGCGCG
tca-mir-275|MI0008921                                                          CGTGTTACCTCAG-TACCTAGGCTGGGGTT--TTTCGAA------AGTCAGGTACCTGAAGTAGCGCGCG
bmo-mir-275|MI0004979                                                          CGCGCTAC-TCCGGCGCCAGGACTGTCC------TCACCG-----AGTCAGGTACCTGAAGTAGCGCGCG
ame-mir-275|MI0005733                                                          CGCGTTAC-TCGGGTACTTTAGGCTGTGCCAATTTCGAAT----CAGTCAGGTACCTGAAGTAGCGCGCG
nvi-mir-275|MI0014746                                                          CGCGCTAC-TCCGGTACTTACGACTGTGCA---TTCGAT------AGTCAGGTACCTGAAGTAGCGCGCG
api-mir-275|MI0013921                                                          --GGCTGCTACAGGCACTCTTAGACTCTTTAATGTTGACG----AAGTCAGGTACCTGAAGTAGCGCG--
dpu-mir-275|MI0012232                                                          CGTGCTGCGACAGGTGCTTCCGGCTGTGTTAATAATTGCG----A-GTCAGGTACCTGAAGTAGCGCGCG
isc-mir-275|MI0012273                                                          CGTGCTGCATCAGGTGCTTGTGACTACGCG---TTCGAA------AGTCAGGTACCTGAAGTAGCGCGCG
//


# STOCKHOLM 1.0

dme-mir-276a|MI0000359                                                         cagcgaggtatagagttcctacg---------TTCATT--ATA-AACTCGtaggaacttcataccgtgctct
dsi-mir-276a|MI0009459                                                         CAGCGAGGTATAGAGTTCCTACG---------TTCATT--ATA-AACTCGTAGGAACTTCATACCGTGCTCT
dsi-mir-276b|MI0009462                                                         CAGCGAGGTATAGAGTTCCTACG---------TTCCTATT----CAGTCGTAGGAACTTAATACCGTGCTCT
dse-mir-276b|MI0009340                                                         CAGCGAGGTATAGAGTTCCTACG---------TTCCTATT----CAGTCGTAGGAACTTAATACCGTGCTCT
dse-mir-276a|MI0009353                                                         CAGCGAGGTATAGAGTTCCTACG---------TTCATT--ATA-AACTCGTAGGAACTTCATACCGTGCTCT
dyakuba|3L|pos|10348886-10348983                                               CAGCGAGGTATAGAGTTCCTACG---------TTCATT--ATA-AACTCGTAGGAACTTCATACCGTGCTCT
dya-mir-276a|MI0009697                                                         CAGCGAGGTATAGAGTTCCTACG---------TT--CATTATA-AACTCGTAGGAACTTCATACCGTGCTCT
dya-mir-276b|MI0009705                                                         CAGCGAGGTATAGAGTTCCTACG---------TTCCTATT----CAGTCGTAGGAACTTAATACCGTGCTCT
der-mir-276a|MI0009070                                                         CAGCGAGGTATAGAGTTCCTACG---------TTCATT--ATA-AACTCGTAGGAACTTCATACCGTGCTCT
der-mir-276b|MI0009083                                                         CAGCGAGGTATAGAGTTCCTACG---------TTCCTATT----CAGTCGTAGGAACTTAATACCGTGCTCT
dan-mir-276b|MI0008980                                                         CAGCGAGGTATAGAGTTCCTACG---------TGCCACTTAAACTAGTCGTAGGAACTTAATACCGTGCTCT
dan-mir-276a|MI0008992                                                         CAGCGAGGTATAGAGTTCCTACG---------TTAACATTATA-AACTCGTAGGAACTTCATACCGTGCTCT
dps-mir-276a|MI0001333                                                         CAGCGAGGTATAGAGTTCCTACG---------TTCATATTATA-AACTCGTAGGAACTTCATACCGTGCTCT
dps-mir-276b|MI0001334                                                         CAGCGAGGTATAGAGTTCCTACG---------TGCCGTATCCA-AAGTCGTAGGAACTTAATACCGTGCTCT
dpe-mir-276a|MI0009259                                                         CAGCGAGGTATAGAGTTCCTACG---------TTCATATTATA-AACTCGTAGGAACTTCATACCGTGCTCT
dpe-mir-276b|MI0009307                                                         CAGCGAGGTATAGAGTTCCTACG---------TGCCGTATCCA-AAGTCGTAGGAACTTAATACCGTGCTCT
dwi-mir-276a|MI0009572                                                         CAGCGAGGTATAGAGTTCCTACG---------TTCATTTAATA-AACTCGTAGGAACTTCATACCGTGCTCT
dwi-mir-276b|MI0009585                                                         AAGCGAGGTATAGAGTTCCTACG---------TGCAAATTGCAATAATCGTAGGAACTTAATACCGTGCTCT
dmo-mir-276b|MI0009185                                                         CAGCGAGGTATAGAGTTCCTACG---------TGCAAATTGCAATAGTCGTAGGAACTTAATACCGTGCTCT
dmo-mir-276a|MI0009207                                                         CAGCGAGGTATAGAGTTCCTACG---------TTCAATTTAAA-TACTCGTAGGAACTTCATACCGTGCTCT
dvi-mir-276b|MI0009508                                                         CAGCGAGGTATAGAGTTCCTACG---------TGCAAATTGCAATAATCGTAGGAACTTAATACCGTGCTCT
dvi-mir-276a|MI0009509                                                         CAGCGAGGTATAGAGTTCCTACG---------TTCAATTTATA-TACTCGTAGGAACTTCATACCGTGCTCT
dgr-mir-276b|MI0009116                                                         TAGCGAGGTATAGAGTTCCTACG---------TGCAAATTGCAATAATCGTAGGAACTTAATACCGTGCTCT
dgr-mir-276a|MI0009117                                                         CAGCGAGGTATAGAGTTCCTACG---------TTAAATTTAAA-TACTCATAGGAACTTCATACCGTGCTCT
agambae|chromosome_AgamP3_2L_1_49364325_1|pos|18921541-18921618                CAGCGAGGTATAGAGTTCCTATGTGCC--CACTAGGCCGTTCGCTACTCATAGGAACTTCATACCGTGCTCT
aga-mir-276|MI0001614                                                          CAGCGAGGTATAGAGTTCCTACGG--------TAATCGATTGAAACTTTGTAGGAACTTCATACCGTGCTCT
aae-mir-276-1|MI0013441                                                        CAGCGAGGTATAGAGTTCCTACGT--------TGCGTGTGCGAAA-TTGGTAGGAACTTCATACCGTGCTCT
aae-mir-276-2|MI0013516                                                        CAGCGAGGTATAGAGTTCCTATGCG-------TTCGGATAAAATATTCCATAGGAACTTCATACCGTGCTCT
tca-mir-276|MI0008922                                                          TAGCGAGGTATAGAGTTCCTACGT---------GATTTT---TCGGCTG-TAGGAACTTCATACCGTGCTCT
bmo-mir-276|MI0004980                                                          TAGCGAGGTATAGAGTTCCTACGTAT----GCTAA---------CACT-GTAGGAACTTCATACCGTGCTCT
ame-mir-276|MI0001584                                                          CAGCGAGGTATAGAGTTCCTACG---------TAGTGTTCAGAAA----GTAGGAACTTCATACCGTGCTCT
nvi-mir-276|MI0014748                                                          CAGCGAGGTATAGAGTTCCTACG---------TAGATTTCAGAAA----GTAGGAACTTCATACCGTGCTCT
api-mir-276|MI0013359                                                          TAGCGAGGTATAGAGTTCCTACGT----TCAAATTATTAATGTTACTCG-TAGGAACTTCATACCGTGCTCT
dpu-mir-276|MI0012233                                                          TAGCGAGGTATAGAGTTCCTACGTCTTGTCACTGAATTCAAGTCGATTGGTAGGAACTTCATACCGTGCTCT
//


# STOCKHOLM 1.0

dme-mir-276b|MI0000375                                                         cagcgaggtatagagttcctacg---------TTCCTATAT--TCAGTCGtaggaacttaataccgtgctct
dsi-mir-276a|MI0009459                                                         CAGCGAGGTATAGAGTTCCTACG---------TTCATT---ATAAACTCGTAGGAACTTCATACCGTGCTCT
dsi-mir-276b|MI0009462                                                         CAGCGAGGTATAGAGTTCCTACG---------TTCCTAT----TCAGTCGTAGGAACTTAATACCGTGCTCT
dse-mir-276b|MI0009340                                                         CAGCGAGGTATAGAGTTCCTACG---------TTCCTAT----TCAGTCGTAGGAACTTAATACCGTGCTCT
dse-mir-276a|MI0009353                                                         CAGCGAGGTATAGAGTTCCTACG---------TTCATT---ATAAACTCGTAGGAACTTCATACCGTGCTCT
dya-mir-276a|MI0009697                                                         CAGCGAGGTATAGAGTTCCTACG---------TTCA--TT-ATAAACTCGTAGGAACTTCATACCGTGCTCT
dya-mir-276b|MI0009705                                                         CAGCGAGGTATAGAGTTCCTACG---------TTCCTAT----TCAGTCGTAGGAACTTAATACCGTGCTCT
der-mir-276a|MI0009070                                                         CAGCGAGGTATAGAGTTCCTACG---------TT--CATT-ATAAACTCGTAGGAACTTCATACCGTGCTCT
der-mir-276b|MI0009083                                                         CAGCGAGGTATAGAGTTCCTACG---------TTCCTAT----TCAGTCGTAGGAACTTAATACCGTGCTCT
dan-mir-276b|MI0008980                                                         CAGCGAGGTATAGAGTTCCTACG---------TGCCACTTAAACTAGTCGTAGGAACTTAATACCGTGCTCT
dan-mir-276a|MI0008992                                                         CAGCGAGGTATAGAGTTCCTACG---------TTAACATT-ATAAACTCGTAGGAACTTCATACCGTGCTCT
dps-mir-276a|MI0001333                                                         CAGCGAGGTATAGAGTTCCTACG---------TTCATATT-ATAAACTCGTAGGAACTTCATACCGTGCTCT
dps-mir-276b|MI0001334                                                         CAGCGAGGTATAGAGTTCCTACG---------TGCC-GTATCCAAAGTCGTAGGAACTTAATACCGTGCTCT
dpe-mir-276a|MI0009259                                                         CAGCGAGGTATAGAGTTCCTACG---------TTCATATT-ATAAACTCGTAGGAACTTCATACCGTGCTCT
dpe-mir-276b|MI0009307                                                         CAGCGAGGTATAGAGTTCCTACG---------TGCC-GTATCCAAAGTCGTAGGAACTTAATACCGTGCTCT
dwi-mir-276a|MI0009572                                                         CAGCGAGGTATAGAGTTCCTACG---------TTCATTTA-ATAAACTCGTAGGAACTTCATACCGTGCTCT
dwi-mir-276b|MI0009585                                                         AAGCGAGGTATAGAGTTCCTACG---------TGCAAATTGCAATAATCGTAGGAACTTAATACCGTGCTCT
dmo-mir-276b|MI0009185                                                         CAGCGAGGTATAGAGTTCCTACG---------TGCAAATTGCAATAGTCGTAGGAACTTAATACCGTGCTCT
dmo-mir-276a|MI0009207                                                         CAGCGAGGTATAGAGTTCCTACG---------TTCAATTT-AAATACTCGTAGGAACTTCATACCGTGCTCT
dvi-mir-276b|MI0009508                                                         CAGCGAGGTATAGAGTTCCTACG---------TGCAAATTGCAATAATCGTAGGAACTTAATACCGTGCTCT
dvi-mir-276a|MI0009509                                                         CAGCGAGGTATAGAGTTCCTACG---------TTCAATTT-ATATACTCGTAGGAACTTCATACCGTGCTCT
dgr-mir-276b|MI0009116                                                         TAGCGAGGTATAGAGTTCCTACG---------TGCAAATTGCAATAATCGTAGGAACTTAATACCGTGCTCT
dgr-mir-276a|MI0009117                                                         CAGCGAGGTATAGAGTTCCTACG---------TTAAATTT-AAATACTCATAGGAACTTCATACCGTGCTCT
agambae|chromosome_AgamP3_2L_1_49364325_1|pos|18921541-18921618                CAGCGAGGTATAGAGTTCCTATGTGCCCACTAGGCCGTT--CGCTACTCATAGGAACTTCATACCGTGCTCT
aga-mir-276|MI0001614                                                          CAGCGAGGTATAGAGTTCCTACGG--------TAATCGATTGAAACTTTGTAGGAACTTCATACCGTGCTCT
aae-mir-276-1|MI0013441                                                        CAGCGAGGTATAGAGTTCCTACGT--------TGCGTGTGCGAAA-TTGGTAGGAACTTCATACCGTGCTCT
aae-mir-276-2|MI0013516                                                        CAGCGAGGTATAGAGTTCCTATGCG-------TTCGGATAAAATATTCCATAGGAACTTCATACCGTGCTCT
tca-mir-276|MI0008922                                                          TAGCGAGGTATAGAGTTCCTACGT---------GATTTT---TCGGCTG-TAGGAACTTCATACCGTGCTCT
bmo-mir-276|MI0004980                                                          TAGCGAGGTATAGAGTTCCTACGTAT--GCTAA-----------CACT-GTAGGAACTTCATACCGTGCTCT
ame-mir-276|MI0001584                                                          CAGCGAGGTATAGAGTTCCTACG---------TAGTGTTCAGAAA----GTAGGAACTTCATACCGTGCTCT
nvi-mir-276|MI0014748                                                          CAGCGAGGTATAGAGTTCCTACG---------TAGATTTCAGAAA----GTAGGAACTTCATACCGTGCTCT
api-mir-276|MI0013359                                                          TAGCGAGGTATAGAGTTCCTACGTTCAA-----ATTATTAATGTTACTCGTAGGAACTTCATACCGTGCTCT
dpu-mir-276|MI0012233                                                          TAGCGAGGTATAGAGTTCCTACGTCTTGTCACTGAATTCAAGTCGATTGGTAGGAACTTCATACCGTGCTCT
//


# STOCKHOLM 1.0

dme-mir-277|MI0000360                                                         cgtgtcaggagtgcatttgcaCTGAAACTA-----TCT-----G-----AA-GCA----TGtaaatgcactatctggtacgaca
dsi-mir-277|MI0009415                                                         CGTGTCAGGAGTGCATTTGCACTGAAACTA-----TCC-----A-----AA-GCA----TGTAAATGCATTATTTGGTACGACA
dse-mir-277|MI0009356                                                         CGTGTCAGGAGTGCATTTGCACTGAAACTA-----TCT-----G-----AA-GCA----TGTAAATGCACTATCTGGTACGACA
dya-mir-277|MI0009674                                                         CGTGTCAGGAGTGCATTTGCACTGAAACTA-----TCT-----G-----AA-GCA----TGTAAATGCACTATCTGGTACGACA
der-mir-277|MI0009056                                                         CGTGTCAGGAGTGCATTTGCACTGAAACTA-----TCT-----G-----AA-GCA----TGTAAATGCACTATCTGGTACGACA
dan-mir-277|MI0008944                                                         CGTGTCAGGAGTGCATTTGCACTGAAACAT-----TCT-----G-----AA-GCT----TGTAAATGCACTATCTGGTACGACA
dps-mir-277|MI0001335                                                         CGTGTCAGGAGTGCATTTGCACTGAAACAT-----TCT-----G-----AA-GCT----TGTAAATGCACTATCTGGTACGACA
dpe-mir-277|MI0009256                                                         CGTGTCAGGAGTGCATTTGCACTGAAACAT-----TCT-----G-----AA-GCT----TGTAAATGCACTATCTGGTACGACA
dwi-mir-277|MI0009612                                                         CGTGTCAGGAGTGCATTTGCACTGAAAATT-----TCT-----A-----AAAGCT----TGTAAATGCACTATCTGGTACGACA
dmo-mir-277|MI0009238                                                         CGTGTCAGGAGTGCATTTGCACTGAAACAT-----TCT-----G-----AA-GCT----TGTAAATGCACTATCTGGTACGACA
dvi-mir-277|MI0009513                                                         CGTGTCAGGAGTGCATTTGCACTGAAACAT-----TCT-----G-----AAAGCT----TGTAAATGCACTATCTGGTACGACA
dgr-mir-277|MI0009099                                                         CGTGTCAGGAGTGCATTTGCACTGAAACAT-----TCT-----G-----AAAGCT----TGTAAATGCACTATCTGGTACGACA
aga-mir-277|MI0001615                                                         CGTGTCAGAGGTGCATTTACATCGAACTAT-----TCCAGTTGA-----GGTATT----TGTAAATGCACTATCTGGTACGACA
aae-mir-277|MI0013435                                                         CGTGTCAGAAGTGCATTTACATAGGTATTT-----CCCGTTTAGC----AGTATT----TGTAAATGCACTATCTGGTACGACA
tca-mir-277|MI0008923                                                         CGTGCCAGATGCGCGTTTACACTGCACCGT-----TCTAA--AG-----AATTC-----TGTAAATGCACTATCTGGTACGACA
bmo-mir-277|MI0004981                                                         CGTGCCAGGAGTGCGTTTGCAAAGAGGCCGACATGTTTGCGTTATTGCAATGTTAACACTGTAAATGCACTATCTGGTACGACA
ame-mir-277|MI0001585                                                         CGTGCCAGATGCGCGTTTACACGGG--CCC-----T-------G-----AATAC-----TGTAAATGCACTATCTGGTACGACA
nvi-mir-277|MI0014744                                                         CGTGCCAGATGCGCGTTTACACGAGAGCCC-----T-------G-----AATAC-----TGTAAATGCACTATCTGGTACGACA
api-mir-277|MI0013922                                                         CGTACCAGAAGTGTTTTTG-ACATGGACACACG-GTTTTCGCCGTTCCCAAATCA----TGTAAATGCACTATCTGGTACGACA
//


# STOCKHOLM 1.0

dme-mir-278|MI0000361                                                      ccggatgatggttcacaacgaccGTGTC---ATTTAAACG---GGtcggtgggactttcgtccgttt
dsi-mir-278|MI0009458                                                      CCGGATGATGGTTCACAACGACCGTGTC---CTTTAAACG---GGTCGGTGGGACTTTCGTCCGTTT
dse-mir-278|MI0009343                                                      CCGGATGATGGTTCACAACGACCGTGTC---CTTTAAACG---GGTCGGTGGGACTTTCGTCCGTTT
dya-mir-278|MI0009659                                                      CCGGATGATGGTTCACAACGACCGTGTC---CTTTAAACG---GGTCGGTGGGACTTTCGTCCGTTT
der-mir-278|MI0009071                                                      CCGGATGATGGTTCACAACGACCGTGTC---CTTTAAACG---GGTCGGTGGGACTTTCGTCCGTTT
dan-mir-278|MI0009007                                                      CCGGATGATGGTTCACAACGACCGTGTC---CTTCGAACG---GGTCGGTGGGACTTTCGTCCGTTT
dps-mir-278|MI0001336                                                      CCGGACGATGGTTCACAACGACCGTGTC---TCTTAAACT---GGTCGGTGGGACTTTCGTCCGTTT
dpe-mir-278|MI0009280                                                      CCGGACGATGGTTCACAACGACCGTGTC---TCTTAAACT---GGTCGGTGGGACTTTCGTCCGTTT
dwi-mir-278|MI0009596                                                      CCGGATGACGGTTCACAACGACCGTGTC--AATTTTA-CT---GGTCGGTGGGACTTTCGTCCGTTT
dmo-mir-278|MI0009229                                                      CCGGATGATGGTTCACAACGACCGTACAGTTTTTTCAACG---GGTCGGTGGGACTTTCGTCCGTTT
dvi-mir-278|MI0009503                                                      CCGGATGATGGTTCACAACGACCGTGCA-TACTTTTAACT---GGTCGGTGGGACTTTCGTCCGTTT
dgr-mir-278|MI0009140                                                      CCGGATGACGGTTCACAACGACCGTGCT-TATTTTTAACT---GGTCGGTGGGACTTTCGTCCGTTT
aga-mir-278|MI0001616                                                      ACGGACGATAGTCTTCAACGACCGTTCC--GTTTGACACGA--GGTCGGTGGGACTTTCGTCCGTTT
aae-mir-278|MI0013450                                                      ACGGACGATAGTCTTCAGCGGCCGTGCATTTGATAGAATTG---GTCGGTGGGACTTTCGTCCGTTT
ame-mir-278|MI0001586                                                      CCGGATGA-GGTCTTCATCGACCGTGATTTAATTTCATAAG---GTCGGTGGGACTTTCGTCCGTTT
api-mir-278|MI0013923                                                      ACGGACGA-AGGTTTCATCAATCGTGTTACAGATAAACGTGTCGGTCGGTGGGACTTTCGTTCGTTT
dpu-mir-278|MI0012234                                                      TCGAGAGACGGAAGTCTTGCACAAGAAA---TTTAAAAAAACAGGTCGGTGGGACTTTCGTCCGTGT
//


# STOCKHOLM 1.0

dme-mir-996|MI0005857                                         -gcgaacatggat-ctagtg----cacgGTG-GTTCATGATTA----AGTTCGtgactagatttcatgctcgtct-
dme-mir-279|MI0000363                                         agtgggtgg-gggtccagtg-tttcacaTT--GATTTTCTTAGT----ATTTGtgactagat-ccacactcattaa
aae-mir-996|MI0013460                                         -GCGTGCATGAAT-CTGGTG----CACGGTTTTCCAGTTGTAATATCGCTTCGTGACTAGATTACATGCTCGTCT-
aga-mir-996|MI0006241                                         -GCGTGCATGTTTTCTAGTA----CACG--TTTTCAGTTAAA-----GTTTCGTGACTAGATTACATGCTCGTCT-
derecta|scaffold_4820|neg|2987426-2987522                     -GCGAACATGGAT-CTAGTG----CACGGTG-GTTCATGATTA----AGTTCGTGACTAGATTTCATGCTCGTCT-
dsechellia|scaffold_4|pos|3905699-3905795                     -GCGAACATGGAT-CTAGTG----CACGGTG-GTTCATGATTA----AGTTCGTGACTAGATTTCATGCTCGTCT-
dsimtlans|3R|pos|24713802-24713898                            -GCGAACATGGAT-CTAGTG----CACGGTG-GTTCATGATTA----AGTTCGTGACTAGATTTCATGCTCGTCT-
dyaktba|3R|neg|21454429-21454525                              -GCGAACATGGAT-CTAGTG----CACGGTG-GTTCATGATTA----AGTTCGTGACTAGATTTCATGCTCGTCT-
dgrimshawi|scaffold_14624|pos|3251575-3251670                 -GCGAACATGGAT-CTAGTG----CACGGTT-GTTCATGATTA----AGTTCGTGACTAGATTTCATGCTCGTCT-
dmojavensis|scaffold_6540|pos|26449285-26449380               -GCGAACATGGAT-CTAGTG----CACGGTT-GTTCATGATTA----AGTTCGTGACTAGATTTCATGCTCGTCT-
dpersimilis|scaffold_7|pos|2047035-2047130                    -GCGAACATGGAT-CTAGTG----CACGGTT-GTTCATGATTA----AGTTCGTGACTAGATTTCATGCTCGTCT-
dpsetdoobsctra|2|pos|1883622-1883717                          -GCGAACATGGAT-CTAGTG----CACGGTT-GTTCATGATTA----AGTTCGTGACTAGATTTCATGCTCGTCT-
dvirilis|scaffold_12822|pos|2333415-2333510                   -GCGAACATGGAT-CTAGTG----CACGGTT-GTTCATGATTA----AGTTCGTGACTAGATTTCATGCTCGTCT-
dwillistoni|scf2_1100000004921|pos|1736013-1736108            -GCGAACATGGAT-CTAGTG----CACGGTTTGTTCATGATTA----AGTTCGTGACTAGATTTCATGCTCGTCT-
dananassae|scaffold_13340|neg|14198966-14199062               -GCGAACATGGAT-CTAGTG----CACGGTG-TTTCATGATTA----AGTTCGTGACTAGATTTCATGCTCGTCT-
ame-mir-996|MI0010610                                         GGCGAGTATGAAT-GTGGTG----CACGTTT------TGATTT----ATTTCGTGACTAGAT-ACATACTCGTCTA
amellifera|gi|323388983|ref|NC_007074.3||neg|9791807-9791866  -GCGAGTATGAAT-GTGGTG----CACGTTT------TGATTT----ATTTCGTGACTAGAT-ACATACTCGTCT-
tca-mir-279d|MI0016342                                        GGCGATTGTGGGT-TTAGTC----CACGTTT------TAGTAA------ACCGTGACTAGAT-CCATACTCGTCTA
bmo-mir-279c|MI0012299                                        GGCGAGTTTGCTT-CTGGTT----CATGTTT----TATATTGA-------TCATGACTAGAT-CCATACTCGTCTG
aae-mir-279|MI0013494                                         GATGGGTGT-GAATCTAGTG-TTTCACAT---GA-TTTTCGATA----GCCTGTGACTAGAT-CCACACTCATTAA
aga-mir-279|MI0001617                                         AATGGGTGT-GAATCTAGTGATTTCACAT---GAATTTTCGAT--------TGTGACTAGAT-CCACACTCATTAA
dse-mir-279|MI0009370                                         AGTGGGTGG-GGGTCCAGTG-TTTCACATT--GATTTTCTTAGT----ATTTGTGACTAGAT-CCACACTCATTAA
dsi-mir-279|MI0009463                                         AGTGGGTGG-GGGTCCAGTG-TTTCACATT--GATTTTCTTAGT----ATTTGTGACTAGAT-CCACACTCATTAA
der-mir-279|MI0009054                                         AGTGGGTGG-GGGTCCAGTG-TTTCACATT--GATTTTCTTAGT----ATTTGTGACTAGAT-CCACACTCATTAA
dya-mir-279|MI0009635                                         AGTGGGTGA-GGGTCCAGTG-CTTCACATT--GATTTTCTTAGT----ATTTGTGACTAGAT-CCACACTCATTAA
dan-mir-279|MI0008991                                         AGTGGGTGA-GGGTCCAGTG-TTTCACATT--GATTTCTGTAT-------TTGTGACTAGAT-CCACACTCATTAA
dpe-mir-279|MI0009288                                         AGTGAGTGA-GGGTCCAGTG-TTTCACATT--GATTTTCTTAGT----ATTTGTGACTAGAT-CCACACTCATTAA
dps-mir-279|MI0001337                                         AGTGAGTGA-GGGTCCAGTG-TTTCACATT--GATTTTCTTAGT----ATTTGTGACTAGAT-CCACACTCATTAA
dgr-mir-279|MI0009143                                         AGTGGGTGA-GGGTCCAGTG-TTTCACATT--G--TTTATTTGT----ATTTGTGACTAGAT-CCACACTCATTAA
dwi-mir-279|MI0009567                                         AGTGAGTGA-GGGTCCAGTG-TTTCACATT--AAATATTT-AGT----ATTTGTGACTAGAT-CCACACTCATTAA
dmo-mir-279|MI0009235                                         AGTGAGTGA-GGGTCCAGTG-TTTCACATT--GTTTGCTTAAGT----ATTTGTGACTAGAT-CCACACTCATTAA
dvi-mir-279|MI0009482                                         AGTGAGTGA-GGGTCCAGTG-TTTCACATTC-GTTTTTTCAAGT----ATTTGTGACTAGAT-CCACACTCATTAA
ame-mir-279|MI0005734                                         AATGAGTGA-AGGTCTAGTG----CACA----GAAAATGAAAT--------TGTGACTAGAT-CCACACTCATTAA
nvi-mir-279|MI0014742                                         AGTGAGTGA-TGGTCTGGTG----CACG----GTTTATCGATC--------TGTGACTAGAT-CCACACTCATTAA
tca-mir-279a|MI0008924                                        GATGGGTTC-GGGTCTAGTG---GCACG----GTTTTTTCAAC------TTCGTGACTAGAT-CCACACTCATTAA
api-mir-279a|MI0013924                                        -ATGGGTGT-GTGTCTAGTG---ACATGCGT-TTTATATTTGAC----AGACATGACTAGAT-CCACACTCATCC-
bmo-mir-279a|MI0004982                                        GATGAGTGG-AGGTTTAGTG----CATG------TTTATTT-AC----AC-CATGACTAGAT-CCACACTCATCCA
tca-mir-279b|MI0010587                                        GATGGGTGA-GGGTTTGGTG----CATG-----TTTTATTT--T----AATCATGACTAGAT-CCACACTCATCCA
cte-mir-279|MI0010083                                         AATGGCTGT-GGATCAAGTC----CATGTT--AAGATTTCGAAT----TGTCATGACTAGAT-CCACACTCATCCA
isc-mir-279|MI0012274                                         GATGACTGT-GCCTCTAGTC----CATGTG--AA----TCTAGC----T--CATGACTAGAT-CCACACTCATCCA
api-mir-279b|MI0013925                                        -GTGGGTGT-TTTTCTAGTC----GACACT--GAATATTCAAAG----C--TGTGACTAGAT-CTACACTCATCA-
api-mir-996-1|MI0013951                                       -ACGGGTGTAGTCTTTAGTG----CACGTT--AATATTTATAGT----C---GTGACTAGAG-TTACACTCGTCA-
api-mir-996-2|MI0013952                                       -ACGGGTGTAGTCTTTAGTG----CACGTT--AATATTTATAGT----C---GTGACTAGAG-TTACACTCGTCA-
dpt-mir-279|MI0012235                                         CATGTTAACTTGATTTGGCGACCGAACTGAA-AATTGTTGGTTGATAATTTCATGACTAGAT-CCACACTCATCCA
//


# STOCKHOLM 1.0

dme-mir-280|MI0000365                                           tgtatttacgttgcatatgaaatgataTTTATAGTAAACAGATTATTTTATATGCAGGTATATGCA-AGTCGAGGTCCTCCACACT
dse-mir-280|MI0009329                                           TGTATTTACGTTGCATATGAAATGATATTTATAGTAAACAGATTATTTTATATGCAGGTATATGCA-AGTCGAGGTCCT-------
dya-mir-280|MI0009638                                           TGTATTTACGTTGCATATGAAATGATATTTATAGTAAACAGATTATTTTATATGCAGGTATATGCA-ACTTGAGGTCCT-------
der-mir-280|MI0009031                                           TGTATTTACGTTGCATATGAAATGATATTTATAGTAAACAGATTATTTTATATGCAGGTATATGCA-AGTCGAGGTCCAGC-----
dan-mir-280|MI0008973                                           TGTATTTACGTTGCATATGAAATGATATTTATAGTAAACAGATTATTTTATATGCAGGTATATGCAAGCC----------------
dps-mir-280|MI0001338                                           TGTATTTACGTTGCATATGAAATGATATTTATAGTAAACAGATTATTTTATATGCAGGTATGTGCA-GCTGAAGAGCCTGTCCATT
dpe-mir-280|MI0009276                                           TGTATTTACGTTGCATATGAAATGATATTTATAGTAAACAGATTATTTTATATGCAGGTATGTGCA-GCTGAAGAGCCTG------
dwi-mir-280|MI0009595                                           TGTATTTACGTTGCATATGAAATGATATTTATAGTAAACAGATTATTTTATATGCAGGTATGTGCA-ACCGAAG------------
dmo-mir-280|MI0009216                                           TGTATTTACGTTGCATATGAAATGATATTTATAGTAAACAGATTATTTTATATGCAGGTATACATGCCAGGCCG------------
dvi-mir-280|MI0009532                                           TGTATTTACGTTGCATATGAAATGATATTTATAGTAAACAGATTATTTTATATGCAGGTATACATGCCAGA---------------
dgr-mir-280|MI0009167                                           TGTATTTACGTTGCATATGAAATGATATTTATAGTAAACAGATTATTTTATATGCAGGTATACATGCA------------------
//


# STOCKHOLM 1.0

dme-mir-281-1|MI0000366                                                       aagagagctgtccgtcgacagtCCAGAAA-------CTATTTAATATCACtgtcatggaattgctctctttgt
dsi-mir-281|MI0009472                                                         AAGAGAGCTGTCCGTCGACAGTCCAGAAA-------GCATTTAATATCACTGTCATGGAATTGCTCTCTTTGT
dse-mir-281-2|MI0009344                                                       AAGAGAGCTATCCGTCGACAGTCAAGTTA---AGACC--GATTGTAATACTGTCATGGAATTGCTCTCTTTGT
dse-mir-281-1|MI0009365                                                       AAGAGAGCTGTCCGTCGACAGTCCAGAAA-------CCATTTAATATCACTGTCATGGAATTGCTCTCTTTGT
dya-mir-281-2|MI0009634                                                       AAGAGAGCTATCCGTCGACAGTCAAGTTA---ATACC--AATTGTAATACTGTCATGGAATTGCTCTCTTTGT
dya-mir-281-1|MI0009666                                                       AAGAGAGCTGTCCGTCGACAGTCCAGAAT-------TCATTTAATATCACTGTCATGGAATTGCTCTCTTTGT
der-mir-281-2|MI0009040                                                       AAGAGAGCTATCCGTCGACAGTCAAGTTA---ATACC--GATTGTAATACTGTCATGGAATTGCTCTCTTTGT
der-mir-281-1|MI0009068                                                       AAGAGAGCTGTCCGTCGACAGTCCAGAAA-------CCATTTAATATCACTGTCATGGAATTGCTCTCTTTGT
dan-mir-281-2|MI0008965                                                       AAGAGAGCTATCCGTCGACAGTCAAGTTA---AAACACGGATTGTAATACTGTCATGGAATTGCTCTCTTTGT
dan-mir-281-1|MI0008987                                                       AAGAGAGCTGTCCGTCGACAGTCCAGATA-------CCT----ATAACACTGTCATGGAATTGCTCTCTTTGT
dps-mir-281-1|MI0001339                                                       AAGAGAGCTGTCCGTCGACAGTCAACGTA---------CCAATTTAATACTGTCATGGAATTGCTCTCTTTGT
dps-mir-281-2|MI0001340                                                       AAGAGAGCTATCCGTCGACAGTCAAGTTA-----ATC-AGATTGTAATACTGTCATGGAATTGCTCTCTTTGT
dpe-mir-281-1|MI0009281                                                       AAGAGAGCTGTCCGTCGACAGTCAACGTA---------CCAATTTAATACTGTCATGGAATTGCTCTCTTTGT
dpe-mir-281-2|MI0009312                                                       AAGAGAGCTATCCGTCGACAGTCAAGTTA-----ATC-AGATTGTAATACTGTCATGGAATTGCTCTCTTTGT
dwi-mir-281-2|MI0009561                                                       AAGAGAGCTATCCGTCGACAGTCCAGTTTAATACATCCGAATTGTAATACTGTCATGGAATTGCTCTCTTTGT
dwi-mir-281-1|MI0009620                                                       AAGAGAGCTGTCCGTCGACAGTCCAGTTA-------AACGATTTTAAAACTGTCATGGAATTGCTCTCTTTGT
dmo-mir-281-1|MI0009195                                                       AAGAGAGCTGTCCGTCGACAGTCCAGT---------AAAGATTGTAAAACTGTCATGGAATTGCTCTCTTTGT
dmo-mir-281-2|MI0009200                                                       AAGAGAGCTATCCGTCGACAGTCAAGTT----ATATACATATTTTAATACTGTCATGGAATTGCTCTCTTTGT
dvi-mir-281-2|MI0009493                                                       AAGAGAGCTATCCGTCGACAGTCAAGCT----ATACA--GATTGTAATACTGTCATGGAATTGCTCTCTTTGT
dvi-mir-281-1|MI0009514                                                       AAGAGAGCTGTCCGTCGACAGTCCAGT---------AACAAATGTAATACTGTCATGGAATTGCTCTCTTTGT
dgr-mir-281-1|MI0009128                                                       AAGAGAGCTGTCCGTCGACAGTCCAGT---------ATAAATTTTAATACTGTCATGGAATTGCTCTCTTTGT
dgr-mir-281-2|MI0009177                                                       AAGAGAGCTATCCGTCGACAGTCAAGTT----ATATACCGATTGTAATACTGTCATGGAATTGCTCTCTTTGT
aga-mir-281|MI0001618                                                         AAGAGAGCTATCCGTCGACAGTAGGGATA----TA---------ATTCACTGTCATGGAATTGCTCTCTTTAT
aae-mir-281|MI0013447                                                         AAGAGAGCTATCCGTCGACAGTAGGGATA----TG---------ATTCACTGTCATGGAATTGCTCTCTTTAT
tca-mir-281|MI0008925                                                         AAGAGAGCTATCCGTCGACAGTATATAAT----TT-----------ACACTGTCATGGAGTTGCTCTCTTTAT
bmo-mir-281|MI0008348                                                         AAGAGAGCTATCCGTCGACAGTATTGCTG----AT---------AAACACTGTCATGGAGTTGCTCTCTTTAT
ame-mir-281|MI0001587                                                         AAGAGAGCTATCCATCGACAGTATGGTTA----TA-------ATAGACACTGTCATGGAGTTGCTCTCTTTGT
nvi-mir-281|MI0014719                                                         AAGAGAGCTATCCATCGACAGTATGGTGA----TA-------GATGACACTGTCATGGACTTGCTCTCTTTGT
api-mir-281|MI0013360                                                         AAGAGAGCTATCCGTCGACAGTATAATTT----TT-------AACTACACTGTCATGGAGTTGCTCTCTTTAT
dpu-mir-281|MI0012236                                                         AAGAGAGCTATCCGTGAACAGTATGCTGT----GTGT-GCGAAAATTCACTGTCATGGAGCTGCTCTCTTTAT
cel-mir-46|MI0000017                                                          AAGAGAGCCGTCTATTGACAGTTCAAGAC----CACGAGTCGTTGTGTGCTGTCATGGAGTCGCTCTCTTCA-
cel-mir-47|MI0000018                                                          AAGAGAGCAGTCTATTGACAGTCGGTTAC----TCGAAATCTTTA----CTGTCATGGAGGCGCTCTCTTCA-
//


# STOCKHOLM 1.0

dme-mir-281-2|MI0000370                                                       aagagagctatccgtcgacagtCAAGTTA---AGACC--GATTGTAATA--Ctgtcatggaattgctctctttgt
dsi-mir-281|MI0009472                                                         AAGAGAGCTGTCCGTCGACAGTCCAGAAA-------GCATTTAATATCA--CTGTCATGGAATTGCTCTCTTTGT
dse-mir-281-2|MI0009344                                                       AAGAGAGCTATCCGTCGACAGTCAAGTTA---AGACC--GATTGTAATA--CTGTCATGGAATTGCTCTCTTTGT
dse-mir-281-1|MI0009365                                                       AAGAGAGCTGTCCGTCGACAGTCCAGAAA-------CCATTTAATATCA--CTGTCATGGAATTGCTCTCTTTGT
dya-mir-281-2|MI0009634                                                       AAGAGAGCTATCCGTCGACAGTCAAGTTA---ATACC--AATTGTAATA--CTGTCATGGAATTGCTCTCTTTGT
dya-mir-281-1|MI0009666                                                       AAGAGAGCTGTCCGTCGACAGTCCAGAAT-------TCATTTAATATCA--CTGTCATGGAATTGCTCTCTTTGT
der-mir-281-2|MI0009040                                                       AAGAGAGCTATCCGTCGACAGTCAAGTTA---ATACC--GATTGTAATA--CTGTCATGGAATTGCTCTCTTTGT
der-mir-281-1|MI0009068                                                       AAGAGAGCTGTCCGTCGACAGTCCAGAAA-------CCATTTAATATCA--CTGTCATGGAATTGCTCTCTTTGT
dan-mir-281-2|MI0008965                                                       AAGAGAGCTATCCGTCGACAGTCAAGTTA---AAACACGGATTGTAATA--CTGTCATGGAATTGCTCTCTTTGT
dan-mir-281-1|MI0008987                                                       AAGAGAGCTGTCCGTCGACAGTCCAGATA-------CCT----ATAACA--CTGTCATGGAATTGCTCTCTTTGT
dps-mir-281-1|MI0001339                                                       AAGAGAGCTGTCCGTCGACAGTCAACGTA-------CCAATT--TAATA--CTGTCATGGAATTGCTCTCTTTGT
dps-mir-281-2|MI0001340                                                       AAGAGAGCTATCCGTCGACAGTCAAGTTA-----ATC-AGATTGTAATA--CTGTCATGGAATTGCTCTCTTTGT
dpe-mir-281-1|MI0009281                                                       AAGAGAGCTGTCCGTCGACAGTCAACGTA-------CCAATT--TAATA--CTGTCATGGAATTGCTCTCTTTGT
dpe-mir-281-2|MI0009312                                                       AAGAGAGCTATCCGTCGACAGTCAAGTTA-----ATC-AGATTGTAATA--CTGTCATGGAATTGCTCTCTTTGT
dwi-mir-281-2|MI0009561                                                       AAGAGAGCTATCCGTCGACAGTCCAGTTTAATACATCCGAATTGTAATA--CTGTCATGGAATTGCTCTCTTTGT
dwi-mir-281-1|MI0009620                                                       AAGAGAGCTGTCCGTCGACAGTCCAGTTA-------AACGATTTTAAAA--CTGTCATGGAATTGCTCTCTTTGT
dmo-mir-281-1|MI0009195                                                       AAGAGAGCTGTCCGTCGACAGTCCAGT---------AAAGATTGTAAAA--CTGTCATGGAATTGCTCTCTTTGT
dmo-mir-281-2|MI0009200                                                       AAGAGAGCTATCCGTCGACAGTCAAGTT----ATATACATATTTTAATA--CTGTCATGGAATTGCTCTCTTTGT
dvi-mir-281-2|MI0009493                                                       AAGAGAGCTATCCGTCGACAGTCAAGCT----ATACA--GATTGTAATA--CTGTCATGGAATTGCTCTCTTTGT
dvi-mir-281-1|MI0009514                                                       AAGAGAGCTGTCCGTCGACAGTCCAGT---------AACAAATGTAATA--CTGTCATGGAATTGCTCTCTTTGT
dgr-mir-281-1|MI0009128                                                       AAGAGAGCTGTCCGTCGACAGTCCAGT---------ATAAATTTTAATA--CTGTCATGGAATTGCTCTCTTTGT
dgr-mir-281-2|MI0009177                                                       AAGAGAGCTATCCGTCGACAGTCAAGTT----ATATACCGATTGTAATA--CTGTCATGGAATTGCTCTCTTTGT
aga-mir-281|MI0001618                                                         AAGAGAGCTATCCGTCGACAGTAGGGATA---------------TAATTCACTGTCATGGAATTGCTCTCTTTAT
aae-mir-281|MI0013447                                                         AAGAGAGCTATCCGTCGACAGTAGGGATA---------------TGATTCACTGTCATGGAATTGCTCTCTTTAT
tca-mir-281|MI0008925                                                         AAGAGAGCTATCCGTCGACAGTATATAATTT-----------------ACACTGTCATGGAGTTGCTCTCTTTAT
bmo-mir-281|MI0008348                                                         AAGAGAGCTATCCGTCGACAGTATTGCTGAT---------------AAACACTGTCATGGAGTTGCTCTCTTTAT
ame-mir-281|MI0001587                                                         AAGAGAGCTATCCATCGACAGTATGGTTATA-------------ATAGACACTGTCATGGAGTTGCTCTCTTTGT
nvi-mir-281|MI0014719                                                         AAGAGAGCTATCCATCGACAGTATGGTGATA-------------GATGACACTGTCATGGACTTGCTCTCTTTGT
api-mir-281|MI0013360                                                         AAGAGAGCTATCCGTCGACAGTATAATTTTT-------------AACTACACTGTCATGGAGTTGCTCTCTTTAT
dpu-mir-281|MI0012236                                                         AAGAGAGCTATCCGTGAACAGTATGCTGTGTG-------TGCGAAAATTCACTGTCATGGAGCTGCTCTCTTTAT
cel-mir-46|MI0000017                                                          AAGAGAGCCGTCTATTGACAGTTCAAGAC------CACGAGTCGTTGTGTGCTGTCATGGAGTCGCTCTCTTCAG
cel-mir-47|MI0000018                                                          AAGAGAGCAGTCTATTGACAGTCGGTTAC------TCGAAATCTTTA----CTGTCATGGAGGCGCTCTCTTCAG
//


# STOCKHOLM 1.0

dme-mir-282|MI0000367                                                          aatctagcctctactaggctttgtctgtGCA-----TTCGAAAGCC----GATCAGacatagcctataagaggttagg
dsi-mir-282|MI0009449                                                          AATCTAGCCTCTACTAGGCTTTGTCTGTGCA-----TTCGAAAGCC----GATCAGACATAGCCTATAAGAGGTTAGG
dse-mir-282|MI0009354                                                          AATCTAGCCTCTACTAGGCTTTGTCTGTGCA-----TTCGAAAGCC----GATCAGACATAGCCTATAAGAGGTTAGG
dya-mir-282|MI0009643                                                          AATCTAGCCTCTACTAGGCTTTGTCTGTGCA-----TACGAAAGCC----GATCAGACATAGCCTATAAGAGGTTAGG
der-mir-282|MI0009047                                                          AATCTAGCCTCTACTAGGCTTTGTCTGTGCA-----TTCAAAAGCC----GATCAGACATAGCCTATAAGAGGTTAGG
dan-mir-282|MI0008979                                                          GATCTAGCCTCTACTAGGCTTTGTCTGTGCA-----TTCGAAAGTC----GATCAGACATAGCCTATAAGAGGTTAGG
dps-mir-282|MI0001341                                                          AATCTAGCCTCTACTAGGCTTTGTCTGTGCA-----TTTGAAAACCC---GATCAGACATAGCCTATAAGAGGTTAGG
dpe-mir-282|MI0009270                                                          AATCTAGCCTCTACTAGGCTTTGTCTGTGCA-----TTTGAAAACCC---GATCAGACATAGCCTATAAGAGGTTAGG
dwi-mir-282|MI0009593                                                          AATCTAGCCTCTACTAGGCTTTGTCTGTGCA------TTTGGATTC----A----GACATAGCCTATGAGAGGTTAGG
dmo-mir-282|MI0009198                                                          AATCTAGCCTCTACTAGGCTTTGTCTGTGCA-----TTTGATATAA----GATCAGACATAGCCTATGAGAGGTTAGG
dvi-mir-282|MI0009498                                                          AATCTAGCCTCTACTAGGCTTTGTCTGTGCA-----TTCGATATAC----GGTCAGACATAGCCTATGAGAGGTTAGG
dgr-mir-282|MI0009163                                                          AATCTAGCCTCTACTAGGCTTTGTCTGTGCACT---TTTTCAATTC----AATCAGACATAGCCTATGAGAGGTTAGG
aga-mir-282|MI0001619                                                          AATCTAGCCTCTTCTAGGCTTTGTCTGT----------ACAGTTTCTGCAAACCAGACATAGCCTGTCAGAGGTTAGG
aae-mir-282-1|MI0013517                                                        AATCTAGCCTCTCCTAGGCTTTGTCTGTTACCTTCCTTGGGAATTCCACTAGCCAGACATAGCCTGACAGAGGTTAGG
aae-mir-282-2|MI0013518                                                        AATCTAGCCTCTCCTAGGCTTTGTCTGTTACCTTCCTTGGGAATTCCACTAGCCAGACATAGCCTGACAGAGGTTAGG
tca-mir-282|MI0008926                                                          GAGGTAGCCTCTCCTAGGCTTTGTCTGTGAA-----TTTGGCCG----------AGACATAGCCTGATTGAGGCTAAC
bmo-mir-282|MI0004983                                                          GACCTAGCCTCTCCTTGGCTTTGTCTGTTTC-----GTTAGTAGCT-------CAGACATAGCCTGATAGAGGTTACG
ame-mir-282|MI0001588                                                          GATTTAGCCTCTCCTAGGCTTTGTCTGTATA------TAAAGAACG-------GAGACATAGCCTAGAATAGGTTAGG
nvi-mir-282|MI0014754                                                          GATTTAGCCTCTCCTAGGCTTTGTCTGTCAG------TGAAAAAAC-------GAGACATAGCCTAGAATAGGTTAGG
//


# STOCKHOLM 1.0

dme-mir-283|MI0000368                                                      taaatatcagctggtaattctGGGAGCTAAGCC--TAAATAT--GAAACACTcggaatttcagttggtatcga
dsi-mir-283|MI0009460                                                      TAAATATCAGCTGGTAATTCTGGGAGCTAAGCC--TAAATAT--GAAACACTCGGAATTTCAGTTGGTATCGA
dse-mir-283|MI0009401                                                      TAAATATCAGCTGGTAATTCTGGGAGCTAAGCC--TAAATAT--GAAACACTCGGAATTTCAGTTGGTATCGA
dya-mir-283|MI0009637                                                      TAAATATCAGCTGGTAATTCTGGGAGCTAAGCC--TAAATAT--GAAACACTCGGAATTTCAGTTGGTATCGA
der-mir-283|MI0009019                                                      TAAATATCAGCTGGTAATTCTGGGAGCTAAGCC--TAAATAT--GAAACACTCGGAATTTCAGTTGGTATCGA
dan-mir-283|MI0008972                                                      TAAATATCAGCTGGTAATTCTGGGAGCTATGCC--TGATTAT--GAAACACTCGGAATTTCAGTTGGTATCGA
dps-mir-283|MI0001342                                                      TAAATATCAGCTGGTAATTCTGGGAGCTAAGC---AAGATAT--GAAACACTCGGAATTTCAGTTGGTATCGA
dpe-mir-283|MI0009267                                                      TAAATATCAGCTGGTAATTCTGGGAGCTAAGC---AAGATAT--GAAACACTCGGAATTTCAGTTGGTATCGA
dwi-mir-283|MI0009581                                                      TAAATATCAGCTGGTAATTCTGGGAGCTATGCCTAGATATTT--GAAACACTCGGAATTTCAGTTGGTATCGA
dmo-mir-283|MI0009194                                                      TAAATATCAGCTGGTAATTCTGGGAGCAATGCC--CAA-TAT--GAAACACTCGGAATTTCAGTTGGTATATA
dvi-mir-283|MI0009501                                                      TAAATATCAGCTGGTAATTCTGGGAGCAATGCC--TAAATAT--GAAACACTCGGAATTTCAGTTGGTATCGA
dgr-mir-283|MI0009169                                                      TAAATATCAGCTGGTAATTCTGGGAGCAATGCC--AAA-TAT--GAAACACTCGGAATTTCAGTTGGTATCGA
aga-mir-283|MI0001620                                                      TAAATATCAGCTGGTAATTCTAGG--CT-ATCAATCCATCGT----GCATCCCGGGATTTCAGCTGATATCCA
aae-mir-283|MI0013486                                                      TCAATATCAGCTGGTAATTCTGGG--CTTACCCCACCGTTAT--ACGCTTCCCGGAATTCCAACTGATATCCA
tca-mir-283|MI0008927                                                      GAAATATCAGCTGGTAATTCTGGGTTGATGA--------GAT--------CCCAGAATATCGACTGATAT---
bmo-mir-283|MI0004984                                                      TAAATATCAGCTGGTAATTCTGGGCTTTATT--------AAT--------CCCAGGCTATCAGCTGGTATACA
ame-mir-283|MI0005735                                                      CAAATATCAGCTGGTAATTCTGGGATTTTGAC-------AAT------AACCCAGGATTCTTGCTGGTATCCG
nvi-mir-283|MI0014730                                                      CAAATATCAGCTGGTAATTCTGGGATACTTAT-------TATG----CAGCCCAGGATTCTTGCTGGTATCCG
dpu-mir-283|MI0012225                                                      CAAATATCAGCAGGTAATTCTGGGCAGTTATTATCCTTGGAC----TTGATTAAAATACA-AGGAAGAACCCA
cte-mir-216b|MI0010215                                                     CTAATATCAGCTGGTAATTCTGAGA--TAACCCCGTGGCCAT--AACATGCTCAGGATGCCGGCCGATATTGA
mmu-mir-216a|MI0000699                                                     TTAATCTCAGCTGGCAACTGTGAGATGTCCCTATCATT---C----CTCACAGTGGTCTC-TGGGATTATGCT
mmu-mir-216b|MI0004126                                                     GAAATCTCTGCAGGCAAATGTGA--TGTCACTGAAGAA--AC----CACACACTTACCTGTAGAGATTCTTCA
hsa-mir-216a|MI0000292                                                     TTAATCTCAGCTGGCAACTGTGAGATGTTCATACAATC---C----CTCACAGTGGTCTC-TGGGATTATGCT
hsa-mir-216b|MI0005569                                                     AAAATCTCTGCAGGCAAATGTGA--TGTCACTGAGGAA--AT----CACACACTTACCCGTAGAGATTCTACA
//


# STOCKHOLM 1.0

dme-mir-284|MI0000369                               cctggaattaagttgactgtgtagccTGTGAGGGCAA-GGCTTGAATAATGCTCCtgaagtcagcaacttgattccagcaattg
dsi-mir-284|MI0009470                               CCTGGAATTAAGTTGACTGTGTAGCCTGTGAGGGCAA-GGCTTGAATACTGCTCCTGAAGTCAGCAACTTGATTCCAGCAATTG
dse-mir-284|MI0009360                               CCTGGAATTAAGTTGACTGTGTAGCCTGTGAGGGCAA-GGCTTGAATACTGCTCCTGAAGTCAGCAACTTGATTCCAGCAATTG
dya-mir-284|MI0009660                               CCTGGAATTAAGTTGACTGTGTAGCCTGTGAGGGCAA-GGCTTGAGTACTGCTTCTGAAGTCAGCAACTTGATTCCAGCAATTG
der-mir-284|MI0009052                               CCTGGAATTAAGTTGACTGTGTAGCCTGTGAGGGCAA-GGCTTGAGTACTGCTTCTGAAGTCAGCAACTTGATTCCAGCAATTG
dan-mir-284|MI0008952                               CCTGGAATTAAGTTGACTGTGTAGCCTGTGAGGGCAA-GGCTTGAGAACTGCTTCAGAAGTCAGCAACTTGATTCCAGCAATTG
dps-mir-284|MI0001343                               CCTGGAATTAAGTTGACTGTGTAGCCTGGGAAGGCAA-GGCTTGAGCACTGCTTCTGAAGTCAGCAACTTGATTCCAGCAATTG
dpe-mir-284|MI0009262                               CCTGGAATTAAGTTGACTGTGTAGCCTGGGAAGGCAA-GGCTTGAGCACTGCTTCTGAAGTCAGCAACTTGATTCCAGCAATTG
dwi-mir-284|MI0009560                               CCTGGAATTAAGTTGACTGTGTAGCCTGTTAGGGGAAAGGCTTGAGCATTGCATACTAAGTCAGCAACTTGATTCCAGCAATTG
dmo-mir-284|MI0009182                               CCTGGAATAAAGTTGACTGTGTCGCCTGTAAGGGGAA-GGCTTTTGCATTGCTTACAAAGTCAGCAACTTGATTCCAGCAACTG
dvi-mir-284|MI0009545                               CCTGGAATTAAGTTGACTGTGTAGCCTGTAAAGGGAA-GGCTTGTGCACTGCTTACAAAGTCAGCAACTTGATTCCAGCAATTG
dgr-mir-284|MI0009157                               CCTGGAATTAAGTTGACTGTGTAGCCTGTAAGAGGAA-GGCTTGTGCACTGCTTACAAAGTCAGCAACTTGATTCCAGCAATTG
//


# STOCKHOLM 1.0

dme-mir-285|MI0000377                               actgagatcgatt-ggtgcatagaTATCAG--GAGAAC--CCACTCAATT-----TAACTCtagcaccattcgaaatcagtgc
dsi-mir-285|MI0009455                               ACTGAGATCGATT-GGTGCATAGATATCAG--GAAAAC--CCACTCAATT-----CAACTCTAGCACCATTCGAAATCAGTGC
dse-mir-285|MI0009371                               ACTGAGATCGATT-GGTGCATAGATATCAG--GAAAAC--CCACTCAATT-----CAACTCTAGCACCATTCGAAATCAGTGC
dya-mir-285|MI0009661                               ACTGAGATCGATT-GGTGCATAGATATCAA--GACAAC--CCACTCAATT-----CAACTCTAGCACCATTCGAAATCAGTGC
der-mir-285|MI0009053                               ACTGAGATCGATT-GGTGCATAGATATCAA--GAAGCC--CCACTCAATT-----CAACTCTAGCACCATTCGAAATCAGTGC
dan-mir-285|MI0008956                               ACTGAGATCGATT-GGTGCATAGATATCAA--GGAGAT--CCGATCATTT-----CAATTCTAGCACCATTCGAAATCAGTGC
dps-mir-285|MI0001344                               ACTGAGATCGATT-GGTGCATAGATATCAA--GAGGAC--TCGCTAATTTT----CAACTCTAGCACCATTCGAAATCAGTGC
dwi-mir-285|MI0009552                               ACTGAGATCGATT-GGTGCATAGATAATATGCGAATTCTATCATTTGATTTCATTCAATTCTAGCACCATTCGAAATCAGTGC
dmo-mir-285|MI0009204                               ACTGAGATCGATT-GGTGCATAGATAACGCCCAAAAAG--TCATTTTATTT----CAATTCTAGCACCATTCGAAATCAGTGC
dvi-mir-285|MI0009536                               ACTGAGATCGATT-GGTGCATAGATATCGCCCAAAAAG--T-AATTCATTT----CAATTCTAGCACCATTCGAAATCAGTGC
dgr-mir-285|MI0009121                               ACTGAGATCGATT-GGTGCATAGATATCGTCCAAGAA---TAATTTAATTT----CAATTCTAGCACCATTCGAAATCAGTGC
aae-mir-285|MI0013479                               ACTGGCTTCCAAA-GGTGAGTAGATGGC--------------ATTCGATAC------ACTCTAGCACCATTCGAAATCAGTAC
tca-mir-29|MI0016349                                ACTGTTTTCGTGT-GGTGGTGAGAT-------------TTT-ATTTTGAT---------TCTAGCACCATATGAAATCAGTTC
ame-mir-29b|MI0005736                               ACTGACTTCTATG-CGTGCTGGGGT-------------TTGTGCTAAATCT--------CCTAGCACCATTTGAAATCAGTAC
nvi-mir-29b|MI0014717                               ACTGACTTCGGTG-CGTGCTGGGGT-------------TACCGATCAAGCG--------CCTAGCACCATTTGAAATCAGTAC
hsa-mir-29a|MI0000087                               ACTGATTTCTTTT-GGTGTTCAGAG-------------TCA-ATATAATTT--------TCTAGCACCATCTGAAATCGGTTA
hsa-mir-29b-1|MI0000105                             GCTGGTTTCATAT-GGTGGTT----TAGATT--------TAAATAGTGAT-------TGTCTAGCACCATTTGAAATCAGTGT
hsa-mir-29b-2|MI0000107                             GCTGGTTTCACAT-GGTGGCT----TAGATT--------TTTCCATCTTTG------TATCTAGCACCATTTGAAATCAGTGT
hsa-mir-29c|MI0000735                               ACCGATTTCTCCT-GGTGTTCAGAG-------------TC---TGTTTTTG--------TCTAGCACCATTTGAAATCGGTTA
cte-mir-29a|MI0010057                               CCTGGTTTTCTCT-GGTGCATAGATTAACGC--------TTTGAATTTGTG--------TCTAGCACCATTTGAAATCAGTTT
cte-mir-29b|MI0010058                               CCTGGTCTCACAT-GGTGGATAGAGTTGGCT--------TCGGCGCCATTGA----ACCTTTAGCACCATTTGAAATCAGTGC
api-mir-29|MI0013926                                --TGGTTTCGTATTGGTGCATA---GAAGTA--------TTAATTTTGTAAC----TTGTCTAGCACCATTTGAAACCAGT--
dpu-mir-285|MI0012237                               ACTGAATTCTTTT-GATGCCTAGATGTAGT--------TTGTGACTAGAAC--------TCTAGCACCATTGGAATTCAGTTT
isc-mir-285|MI0012275                               ACTGAGTTCGTTT-GGTGGGTAGAAGTGT-------------GTCCAATT--------CTCTAGCACCATTTGAATTCAGTTC
mmu-mir-29b-1|MI0000143                             GCTGGTTTCATAT-GGTGGTT----TAGATT--------TAAATAGTGAT-------TGTCTAGCACCATTTGAAATCAGTGT
mmu-mir-29a|MI0000576                               ACTGATTTCTTTT-GGTGTTCAGAG-------------TCA-ATAGAATTT--------TCTAGCACCATCTGAAATCGGTTA
mmu-mir-29c|MI0000577                               ACCGATTTCTCCT-GGTGTTCAGAG-------------TC---TGTTTTTG--------TCTAGCACCATTTGAAATCGGTTA
mmu-mir-29b-2|MI0000712                             GCTGGTTTCACAT-GGTGGCT----TAGATT--------TTTCCATCTTTG------TATCTAGCACCATTTGAAATCAGTGT
//


# STOCKHOLM 1.0

dme-mir-286|MI0000380                                      ggcgaatgtcggtatggtctctTTTTC----AAAGAAA--GGTTT----CGATTAAG---CGAAGtgactagaccgaacactcgtgct
dsi-mir-286|MI0009424                                      GGCGAATGTCGGTATGGTCTCTTTTTCC---AAAGAAA--GGTTT----CGATCAAG---CGAAGTGACTAGACCGAACACTCGTGCT
dse-mir-286|MI0009359                                      GGCGAATGTCGGTATGGTCTCTTTTTCC---AATAAA---GGTTT----CGATCAAG---CGAAGTGACTAGACCGAACACTCGTGCT
dya-mir-286|MI0009684                                      GGCGAATGTCGGTATGGTCTCTTTTTCA---AAAGA----GGTTT----CGATCAAG---CGAAGTGACTAGACCGAACACTCGTGCT
der-mir-286|MI0009030                                      GGCGAATGTCGGTATGGTCTCTTTTTC----AAAGAA---GGTTT----CGATCGAG---CGAAGTGACTAGACCGAACACTCGTGCT
dan-mir-286|MI0008978                                      GGCGATTGTCGGTATGGTCGCTTTTTCACAAAAAAATT--GGTTA----CCAACAAG---CGAAGTGACTAGACCGAACACTCGTGCT
dps-mir-286|MI0001345                                      GGCGATTGTCGGTTTGGTCGCTTTTT------ACCAG---GGTTC----CGATCAAG---CGAAGTGACTAGACCGAACACTCGTGCT
dpe-mir-286|MI0009263                                      GGCGATTGTCGGTTTGGTCGCTTTTT------ACCAG---GGTTC----CGATCAAG---CGAAGTGACTAGACCGAACACTCGTGCT
dwi-mir-286|MI0009565                                      GGCGATTGTCGGTATAGTCTCTTTTTCCAAAAATCTTGTTTGTTTTTGCCAATCTAATAAGAAAGTGACTAGACCGAACACTCGTGCT
dmo-mir-286|MI0009196                                      GGCGATTGTCGGTATGGTCTCTTTT----TCAACATA---TACACCAAACATTCTAT--ATAAAGTGACTAGACCGAACACTCGTGCT
dvi-mir-286|MI0009517                                      GGCGATTGTCGGTATGGTCGCTTTT----TCAAACAA---TATACC--ATTATCTAT--ATAAAGTGACTAGACCGAACACTCGTGCT
dgr-mir-286-2|MI0009131                                    GGCGATTGTCGGTATGGTCGCTTTTGAACCTAAACTC---TATAT---ACAATATAT--ATAAAGTGACTAGACCGAACACTCGTGCT
dgr-mir-286-1|MI0009136                                    GGCGATTGTCGGTATGGTCGCTTTTGAACCTAAACTC---TATAT---ACAATATAT--ATAAAGTGACTAGACCGAACACTCGTGCT
aga-mir-286|MI0010605                                      GGCGATTGTCGGACTAGTCGCTGT--------CGCAGT--CATTC----GGTTTCAC---CTTAGTGACTAGACCGAACACTCGCGTC
aae-mir-286b-1|MI0013519                                   GGCGATTGTCGGCTTAGTCGCTGTATCATTTCAACTGC--TGTGC----AGTTCTTC---GCTAGTGACTAGACCGAACACTCGTATC
aae-mir-286b-2|MI0013520                                   GGCGATTGTCGGCTTAGTCGCTGTATCATTTCAACTGC--TGTGC----AGTTCTTC---GCTAGTGACTAGACCGAACACTCGTATC
aae-mir-286a|MI0013521                                     GGCGATTGTCGGACTAGTCGCTGCGTA-----CAAAAC--GGAAC----TATTTCAA---CT-AGTGACTAGACCGAACACTCGCGTC
//


# STOCKHOLM 1.0

dme-mir-287|MI0000381                             -GGACGCCGGGGATGTATGGGTGTGTAGGGTCTGAA-ATTTT-GCACACATTTACAATAATTGTAAAtgtgttgaaaatcgtttgcac
dsi-mir-287|MI0009466                             -----------------------TGTAGGGTCGGAA-ATTTT-GCACACATTTACAATAATTGTAAATGTGTTGAAAATCGTTTGCAC
dse-mir-287|MI0009332                             -----------------------TGTAGGGTCGGAA-ATTTT-GCACACATTTACAATAATTGTAAATGTGTTGAAAATCGTTTGCAC
dya-mir-287|MI0009677                             --------------GTATGGGTGTG---GGTCTGAA-ATTTT-GCACACATTTACAGTAATTGTAAATGTGTTGAAAATCGTTTGCAT
der-mir-287|MI0009022                             --GACGC--TGGATGTATGGGTGTGTGGGCTCTGAA-ATTTT-GCACACATTTACAATAATTGTAAATGTGTTGAAAATCGTTTGCAC
dan-mir-287|MI0008961                             -------------------TTGGTAGTGGGTCTGAA-ATTTT-GCACACATTTACAATAATTGTAAATGTGTTGAAAATCGTTTGCAC
dps-mir-287|MI0001346                             --------------ATGTGTGAGTGTGGGGCCTGAA-ATTTT-GCACACATTTACAATAATTGTAAATGTGTTGAAAATCGTTTGCAC
dpe-mir-287|MI0009315                             --------------ATGTGTGAGTGTGGGGCCTGAA-ATTTT-GCACACATTTACAATAATTGTAAATGTGTTGAAAATCGTTTGCAC
dwi-mir-287|MI0009569                             -----------------TATTGCTGTAAAGTCTGAA-ATTTT-GCACACATTTACAATTATTGTAAATGTGTTGAAAATCGTTTGCAC
dmo-mir-287|MI0009212                             --------------------------AATGTTTGAA-ATTTT-GCACACATTTACAATAATTGTAAATGTGTTGAAAATCGTTTGCAC
dvi-mir-287|MI0009496                             --------------------GTGCATAATGTTTGAA-ATTTT-GCACACATTTACAATAATTGTAAATGTGTTGAAAATCGTTTGCAC
dgr-mir-287-1|MI0009106                           ---------------------TGCATAATGCTTGAA-ATTTT-GCACACATTTACAATATTTGTAAATGTGTTGAAAATCGTTTGCAC
dgr-mir-287-2|MI0009144                           ---------------------TGCATAATGCTTGAA-ATTTT-GCACACATTTACAATATTTGTAAATGTGTTGAAAATCGTTTGCAC
//


# STOCKHOLM 1.0

dme-mir-288|MI0000384                               CGGCCATGTCGTAATTAGCGGAGCACGGCATC-GCCGGCGATAATTAATGACGGTGGTCACGTTGGtttcatgtcgatttcatttcatgACACGGCCG
dsi-mir-288|MI0009464                               CGGTCATGTCGTAATTAGCGGAGCACGGCATT-GCCGGCGATAATTAATGACGGTGGTCACGTTGGTTTCATGTCGATTTCATTTCATGACACGGCCG
dse-mir-288|MI0009368                               CGGTCATGTCGTAATTAGCGGAGCACGGCATT-GCCGGCGATAATTAATGACGGTGGTCACGTTGGTTTCATGTCGATTTCATTTCATGACACGGCCG
dya-mir-288|MI0009668                               CGGTCATGTCGTAATTAGCGGAGCACGGCGTT-GCCGGCGATAATTAATGACGGTGGTCACGTTGGTTTCATGTCGATTTCATTTCATGACACGGCC-
der-mir-288|MI0009093                               CGGTCATGTCGTAATTAGCGGAGCTCGGCGTT-GCCGGCGATAATTAATGACGGTGGTCACGTTGGTTTCATGTCGATTTCATTTCAGGACACGGCCG
dan-mir-288|MI0008943                               ----CATGTCGTAATTAGCAGGGCACAGAATT-GCCGGCGATAATTAATGACGTTGGTCACGTTGGTTTCATGTCGATTTCATTTCATGACACGGCC-
dps-mir-288|MI0001347                               -GGCCATGTCGTAATTAGCAGGGTACAGCGTT-GCCGGCGATAATTAATGACGTTGGTCACGTTGGTTTCATGTCGATTTCATTTCATGACACGGCCG
dpe-mir-288|MI0009310                               -GGCCATGTCGTAATTAGCAGGGTACAGCGTT-GCCGGCGAAAATTAATGACGTTGGTCACGTTGGTTTCATGTCGATTTCATTTCATGACACGGCCG
dwi-mir-288|MI0009624                               ----CAGGTCGTAATTAGCAGCGCACAACATTCGTCGGCGATAATTAATGACGTTGGTCACGTTGGTTTCATGTCGATTTCATTTCATGACACGGCCG
dmo-mir-288|MI0009228                               -GGACGCGTCGTAATTAGCTGTGCACAGCGTT-GCTGGCGATAATTAATGACGTTGGTCACGTTGGTTTCATGTCGATTTCATTTCATGACACGGCCG
dvi-mir-288|MI0009519                               CAGCCGCGTCGTAATTAGCTGTGCACAACGTT-GCTGGCGATAATTAATGACTTTGGTCACGTTGGTTTCATGTCGATTTCATTTCATGACACGGCCG
dgr-mir-288|MI0009145                               -GGCCGTGTCGTAATTAGCTGTGCAGAACGTA-GCTGGCGATAATTAATGACGTTGGTCACGTTGGTTTCATGTCGATTTCATTTCATGACACGGCCG
//


# STOCKHOLM 1.0

dme-mir-289|MI0000385                                      AtaaatatttaagtggagcctgcgactTCAGTCCCTCTGACT-GACTGGGGTAAGTCACTTGAGCGTTTGTTGGCACGTAAAAGA
dsimulans|3L|pos|12997863-12997961                         ATAAATATTTAAGTGGAGCCTGCGACTCCAGTCCCTCTGACT-GACTGGGGTAAGTCACTTGAGCGTTTGTTGGCACGTAAAAGA
dsi-mir-289|MI0009438                                      ATAAATATTTAAGTGGAGCCTGCGACTCCAGTCCCTCTGACT-GACTGGGGTAAGTCACTTGAGCGTTTGTTGGCACGTAAAAG-
dse-mir-289|MI0009369                                      ATAAATATTTAAGTGGAGCCTGCGACTCCAGTCCCTCTGACT-GACTGGGGTAAGTCACTTGAGCGTTTGTTGGCACGTAAAAG-
dsechellia|scaffold_0|pos|5775601-5775699                  ATAAATATTTAAGTGGAGCCTGCGACTCCAGTCCCTCTGACT-GACTGGGGTAAGTCACTTGAGCGTTTGTTGGCACGTAAAAGA
dyakuba|3L|pos|13706969-13707067                           ATAAATATTTAAGTGGAGCCTGCGACTCCAGTCCCTCTGACT-GACTGGGGTAAGTCTCTCGAGCGTTTGTTGGCACGTAAAAGA
dya-mir-289|MI0009698                                      ATAAATATTTAAGTGGAGCCTGCGACTCCAGTCCCTCTGACT-GACTGGGGTAAGTCTCTCGAGCGTTTGTTGGCACGTAAAAG-
derecta|scaffold_4784|pos|13614870-13614968                ATAAATATTTAAGTGGAGCCTGCGACTCCAGTCCCTCTGACG-GACTGGGGTAACTCACTTGAGCGTTTGTTGGCACGTAAAAGA
der-mir-289|MI0009098                                      ATAAATATTTAAGTGGAGCCTGCGACTCCAGTCCCTCTGACG-GACTGGGGTAACTCACTTGAGCGTTTGTTGGCACGTAAAAG-
dps-mir-289|MI0001348                                      ATAAATATTTAAGTGGAGCCTGCGACTGGGACTCCAGCTCTCCGACTGGGCTAACTCACTTGAGCGTTTGTTGGCACGTAAAAGA
dpe-mir-289|MI0009305                                      ATAAATATTTAAGTGGAGCCTGCGACTGGGACTCCAGCTCTCCGACTGGGCTAACTCACTTGAGCGTTTGTTGGCACGTAAAAG-
//


# STOCKHOLM 1.0

dme-mir-303|MI0000409                      tttaggtttcacaggaaactggtTTAATAACGAAAActagtttcctctaaaatcctaa
dsi-mir-303|MI0011785                      TTT-GGCATTAAAGGAAGCTAGTTTAATTACGAAAACTAGTTTCCTCTAACGTTTCAA
dsechellia|scaffold_4|pos|2464338-2464392  TTT-GGCTTTAAAGGAATCTAGTTTGATTACGAAAACTAGTTTCCTCTAAGGTTTTAA
//


# STOCKHOLM 1.0

dme-mir-304|MI0000411                               taatctcaatttgtaaatgtgagCGGTTT-AAGCCATTTGACGCACTcactttgcaattggagattgct
dsi-mir-304|MI0009448                               TAATCTCAATTTGTAAATGTGAGCGGTTT-GAGCCATTTGACGCACTCACTTTGCAATTGGAGATTGCT
dse-mir-304|MI0009363                               TAATCTCAATTTGTAAATGTGAGCGGTTT-GAGCCATTTGACGCACTCACTTTGCAATTGGAGATTGCT
dya-mir-304|MI0009645                               TAATCTCAATTTGTAAATGTGAGCGGTTT-GAGCCATTTGACGCACTCACTTTGCAATTGGAGATTGCT
der-mir-304|MI0009090                               TAATCTCAATTTGTAAATGTGAGCGGTTT-GAGCCATTTGACGCACTCACTTTGCAATTGGAGATTGCT
dan-mir-304|MI0008950                               TAATCTCAATTTGTAAATGTGAGCGATTT-GAGCCATTTGACGGACTCACTTTGCAACTGGAGATTGCT
dps-mir-304|MI0001349                               TAATCTCAATTTGTAAATGTGAGCGATTT-GAGGCATTTGACACACTCACTTTGCAACTGGAGATTGCT
dwi-mir-304|MI0009577                               TAATCTCAATTTGTAAATGTGAGCGATTTAAATCCATTCGATGCACTCACTTTGCAATTGGAGATTGCT
dmo-mir-304|MI0009210                               TAATCTCAATTTGTAAATGTGAGCGATTTTTAACTATTTGACGCACTCACTTTGCAATTGGAGATTGCT
dvi-mir-304|MI0009544                               TAATCTCAATTTGTAAATGTGAGCGATTTTAAAGTATTTGACGCACTCACTTTGCAATTGGAGATTGCT
dgr-mir-304|MI0009137                               TAATCTCAATTTGTAAATGTGAGCGATTATTAAGAATTTGACGCACTCACTTTGCAATTGGAGATTGCT
//


# STOCKHOLM 1.0

dme-mir-305|MI0000412                                                          attgtacttcatcaggtgctctgGTGTGT---CTCG-TAACCcggcacatgttgaagtacactca
dsi-mir-305|MI0009425                                                          ATTGTACTTCATCAG-TGCTCTGGTGTGT---CTCG-TAACCCGGCACATGCTGAAGTACACTCA
dse-mir-305|MI0009352                                                          ATTGTACTTCATCAGGTGCTCTGGTGTGT---CTCG-TAACCCGGCACATGTTGAAGTACACTCA
dya-mir-305|MI0009640                                                          ATTGTACTTCATCAGGTGCTCTGGTGTGG---CCCG-TAACCCGGCACATGTTGAAGTACACTCA
der-mir-305|MI0009067                                                          ATTGTACTTCATCAGGTGCTCTGGTGTGG---TCCG-TAACCCGGCACATGTTGAAGTACACTCA
dan-mir-305|MI0009001                                                          ATTGTACTTCATCAGGTGCTCTGGTGTCC---ACCG-TAACCCGGCACATGTTGAAGTACACTCA
dps-mir-305|MI0001350                                                          ATTGTACTTCATCAGGTGCTCTGGTGTGT---CCTG-TAACCCGGCACATGTTGAAGTACACTCA
dpe-mir-305|MI0009313                                                          ATTGTACTTCATCAGGTGCTCTGGTGTGT---CCTG-TAACCCGGCACATGTTGAAGTACACTCA
dwi-mir-305|MI0009563                                                          ATTGTACTTCATCAGGTGCTCTGGTGTCCG--TTTG-TAACCCGGCACATGTTGAAGTACACTCA
dmo-mir-305|MI0009199                                                          ATTGTACTTCATCAGGTGCTCTGGTGTCA---GTGG-AAACCCGGCACATGTTGAAGTACACTCA
dvi-mir-305|MI0009506                                                          ATTGTACTTCATCAGGTGCTCTGGTGTGA---CTTG-TAACCCGGCACATGTTGAAGTACACTCA
dgr-mir-305|MI0009101                                                          ATTGTACTTCATCAGGTGCTCTGGTGTCA---CTCG-TAACCCGGCACATGTTGAAGTACACTCA
aga-mir-305|MI0001623                                                          ATTGTACTTCATCAGGTGCTCTGGTGGATT--TGAGAAAACCCGGCACATGTTGGAGTACACTCT
aae-mir-305|MI0013459                                                          ATTGTACTTCATCAGGTGCTCTGGTTGTTT--TCG--ATACCCGGCACATGTTGGAGTACACTTA
tca-mir-305|MI0008928                                                          ATTGTACTTCATCAGGTGCTCTGGT-ATAC--TTTT---TCCCGACACCTGTTGGAGTGCACTAA
bmo-mir-305|MI0004985                                                          ATTGTACTTCATCAGGTGCTCTGGTGATCA--TAGT---TCCAGGCGCTTGTTGGAGTACACTTA
ame-mir-305|MI0001591                                                          ATTGTACTTCATCAGGTGCTCTGGTGAACT--CGAT---ACCCGGCACCTGTTGGAGCGCAATTC
nvi-mir-305|MI0014747                                                          ATTGTACTTCATCAGGTGCTCTGGTGATTT--TGAT---ACCCGGTGCCTGTTGGAGCGCAATTC
apisum|gi|320446480|ref|NW_003384091.1||pos|162209-162266                      ATTGTACTTCATCAGGTGCTCTGGTAATG---CTGAAAATCCCGGCACTTGTTGGAGTGCAATTC
dpulex|scaffold_4|pos|1791164-1791188                                          ATTGTACTTCATCAGGTGCTCTGGTCAATC--GTACGTGAACGTTTCCTTTCTGGAAATCATATT
isc-mir-305|MI0016444                                                          ATTGTACTTCATCAGGTGCTCTGGAGTTCGGTTCGCACAACCAGGCATCTTTTGGAGTGCAAATG
//


# STOCKHOLM 1.0

dme-mir-306|MI0000414                             tcaggtacttagtgactctcaaT--------GCTTTTGACATTTT-gggggtcactctgtgcctgtgc
dse-mir-306|MI0009367                             TCAGGTACTTAGTGACTCTCAAT--------GCCTTTGACATTTT-GGGGGTCACTCTGTGCCTGTGC
dya-mir-306|MI0009641                             TCAGGTACTTAGTGACTCTCAAT--------GCTTTTGACATTTT-GGGGGTCACTCTGTGCCTGTGC
der-mir-306|MI0009033                             TCAGGTACTTAGTGACTCTCAAT--------GCTTTTGACATTTT-GGGGGTCACTCTGTGCCTGTGC
dan-mir-306|MI0008984                             TCAGGTACTTAGTGACTCTCAAT--------GCATTTGACATTTT-GGGAGCCACTTTGTGCCTGGGC
dps-mir-306|MI0001351                             TCAGGTACTTAGTGACTCTCAAT--------GCTTTCGACATCTT-GAGAGTCTCTCTGTGCCTGCAC
dpe-mir-306|MI0009319                             TCAGGTACTTAGTGACTCTCAAT--------GCTTTCGACATCTT-GAGAGTCTCTCTGTGCCTGCAC
dwi-mir-306-1|MI0009554                           TCAGGTACTTAGTGACTCTCAAAG-------AATATATCTAGACTTGAGAGACGCTCTGTACCTAGAC
dwi-mir-306-2|MI0009574                           TCAGGTACTTAGTGACTCTCAAAG-------AATATATATAGACTTGAGAGACGCTCTGTACCTAGAC
dmo-mir-306|MI0009202                             TCAGGTACTTAGTGACTCTCAATCACATATTGCTTTGCATACTTT-GAGGGTCGCTCTGTGCCTGTGC
dvi-mir-306|MI0009481                             TCAGGTACTTAGTGACTCTCAATCATCTATTGCTTTGCATACCTT-GAGGGTCGCTCTGTGCCTGTGC
dgr-mir-306|MI0009133                             TCAGGTACTTAGTGACTCTCAATTCAACATTGTATTGCACGCCTTTGAGGGTCGCTCTGTGCCTGTGT
bmo-mir-306a|MI0012201                            TCAGGTACTAGGTGACTCTGAGT----------GGTGCCGGTCTC--AGAGCCGCCTCGTGCCTCAGC
ame-mir-306|MI0016209				  UCAGGUACUGAGUGACUCUGAGUA------UACAUUAAAUUACUC--AAAGCAGCUUGGUACCUAACU


# STOCKHOLM 1.0

dme-mir-307a|MI0000418                                                     actcactcaacctgggtgtgatGTTATTT--CGATATGG-------------TATCCAtcacaacctccttgagtgag
dsi-mir-307|MI0009450                                                      ACTCACTCAACCTGGGTGTGATGTTATTT--CGATATGG-------------TATCCATCACAACCTCCTTGAGTGAG
dse-mir-307|MI0009373                                                      ACTCACTCAACCTGGGTGTGATGTTATTT--CGATATGG-------------TATCCATCACAACCTCCTTGAGTGAG
dya-mir-307|MI0009628                                                      ACTCACTCAACCTGGGTGTGATGTTATTT--CGATATGG-------------TATCCATCACAACCTCCTTGAGTGAG
der-mir-307|MI0009035                                                      ACTCACTCAACCTGGGTGTGATGTTATTT--CGATATGG-------------TATCCATCACAACCTCCTTGAGTGAG
dan-mir-307|MI0008970                                                      ACTCACTCAACCTGGGTGTGATGTTATTT--CGATATGG-------------TATCCATCACAACCTCCTTGAGTGAG
dps-mir-307a|MI0001352                                                     ACTCACTCAACCTGGGTGTGATGTTATTT--CGATATGG-------------TATCCATCACAACCTCCTTGAGTGAG
dpe-mir-307|MI0009252                                                      ACTCACTCAACCTGGGTGTGATGTTATTT--CGATATGG-------------TATCCATCACAACCTCCTTGAGTGAG
dwi-mir-307|MI0009598                                                      ACTCACTCAACCTGGGTGTGATGTTATTTA-TAATATGG-------------TATCCATCACAACCTCCTTGAGTGAG
dmo-mir-307|MI0009218                                                      ACTCACTCAACCTGGGTGTGATGTTATTT--CGATTCGG-------------TATCCATCACAACCTCCTTGAGTGAG
dvi-mir-307|MI0009520                                                      ACTCACTCAACCTGGGTGTGATGTTAGTT--CGATTTGG-------------TATCCATCACAACCTCCTTGAGTGAG
dgr-mir-307|MI0009105                                                      ACTCACTCAACCTGGGTGTGATGTTATTT--CGATTTGG-------------TATCCATCACAACCTCCTTGAGTGAG
aga-mir-307|MI0001624                                                      ACTCACTCAACCTGGGTGTGATGCTTTTTTG----------------------AATCATCACAACCTCCTTGAGTGAG
aae-mir-307|MI0013501                                                      ACTCACTCAACCTGGGTGTGATGCTTATTT----------------------GAATCATCACAACCTCCTTGAGTGAG
tca-mir-307|MI0008929                                                      ACTCACTCAACCTGGGTGTGATGTGT-------TTGCT--------------GTACCATCACAACCTCCTTGAGTGAG
bmo-mir-307|MI0004986                                                      ACTCACTCAACCTGGGTGTGATGTGTGCACTCGTTGCTC-------------GGCCCATCACAACCTCCTTGAGTGAG
ame-mir-307|MI0016139                                                      ACTCACTCAACCTGGGTGTGATGCTTGCCTGTGTATC------AGGCCCTAGCGGTCATCACAACCTTTTTGAGTGAG
nvi-mir-307|MI0014755                                                      ACTCACTCAACCTGGGTGTGATGCTTGCCCGTGAAATTGAACAGGGCCCTTGCGGTCATCACAACCTTTTTGAGTGAG
cte-mir-67|MI0010211                                                       TACC--TCATTC-AGTGGTGTTGCGATGCTGGAAG-----------------CGCTCATCACAACCTGCATGAATGAG
api-mir-307-1|MI0013930                                                    ACTCACTCAATTTGGATGTGATGTTCAA----ATTG----------------GCGCCACCACAACCTCCTTGAGTGAG
api-mir-307-2|MI0013931                                                    ACTCACTCAATTTGGATGTGATGTTCAA----ATTG----------------GCGCCACCACAACCTCCTTGAGTGAG
isc-mir-307|MI0012281                                                      CCTCACTCAGTTTGGCTGTGGTGTAACG----GGCGCTC-------------GACCCATCACAACCTCCTTGAGTGAG
cel-mir-67|MI0000038                                                       GCTCATTCTGCC-GGTTGTTATGCTATTATCAGAT-----------------TAAGCATCACAACCTCCTAGAAAGAG
//


# STOCKHOLM 1.0

dme-mir-307b|MI0011577                                                     tcactcaaggaggttgtgatggATACCATATCG--AAATAACAtcacacccaggttgagtgagtc
dsimulans|2R|pos|4140607-4140726                                           TCACTCAAGGAGGTTGTGATGGATACCATATCG--AAATAACATCACACCCAGGTTGAGTGAGTC
dsechellia|scaffold_1|pos|3126039-3126158                                  TCACTCAAGGAGGTTGTGATGGATACCATATCG--AAATAACATCACACCCAGGTTGAGTGAGTC
dyakuba|2L|pos|18140629-18140748                                           TCACTCAAGGAGGTTGTGATGGATACCATATCG--AAATAACATCACACCCAGGTTGAGTGAGTC
derecta|scaffold_4929|neg|8848869-8848988                                  TCACTCAAGGAGGTTGTGATGGATACCATATCG--AAATAACATCACACCCAGGTTGAGTGAGTC
dananassae|scaffold_13266|pos|12795465-12795585                            TCACTCAAGGAGGTTGTGATGGATACCATATCG--AAATAACATCACACCCAGGTTGAGTGAGTC
dps-mir-307b|MI0011623                                                     TCACTCAAGGAGGTTGTGATGGATACCATATCG--AAATAACATCACACCCAGGTTGAGTGAGTC
dpersimilis|scaffold_4|neg|1183072-1183178                                 TCACTCAAGGAGGTTGTGATGGATACCATATCG--AAATAACATCACACCCAGGTTGAGTGAGTC
dwillistoni|scf2_1100000004514|pos|3433652-3433767                         TCACTCAAGGAGGTTGTGATGGATACCATATTAT-AAATAACATCACACCCAGGTTGAGTGAGTC
dmojavensis|scaffold_6496|neg|24271673-24271784                            TCACTCAAGGAGGTTGTGATGGATACCGAATCG--AAATAACATCACACCCAGGTTGAGTGAGTC
dvirilis|scaffold_12875|pos|5789443-5789548                                TCACTCAAGGAGGTTGTGATGGATACCAAATCG--AACTAACATCACACCCAGGTTGAGTGAGTC
dgrimshawi|scaffold_15112|pos|722947-723049                                TCACTCAAGGAGGTTGTGATGGATACCAAATCG--AAATAACATCACACCCAGGTTGAGTGAGTC
agambae|chromosome_AgamP3_3L_1_41963435_1|neg|34537931-34537989            TCACTCAAGGAGGTTGTGATGATTC----AA-----AAAAGCATCACACCCAGGTTGAGTGAGTG
aaegypti|supercontig_AaegL1_supercont1.16_1_4402401_1|pos|1859430-1859488  TCACTCAAGGAGGTTGTGATGATTC----AA-----ATAAGCATCACACCCAGGTTGAGTGAGTG
tcastaneum|gi|189313718|ref|NC_007423.2|NC_007423|neg|16997086-16997147    TCACTCAAGGAGGTTGTGATGGTAC-AGCAA-------ACACATCACACCCAGGTTGAGTGAGTC
bmori|nscaf2828|pos|4741991-4742059                                        TCACTCAAGGAGGTTGTGATGGGCCGAGCAACGAGTGCACACATCACACCCAGGTTGAGTGAGTA
apisum|gi|320446192|ref|NW_003384379.1||pos|73409-73469                    TCACTCAAGGAGGTTGTGGTGGCGCCAATTT-------GAACATCACATCCAAATTGAGTGAGTA
//


# STOCKHOLM 1.0

dme-mir-308|MI0000419                              cgcagtat-atttttgtgt-tttgTTTCGTTTTGCAATCC--Aaatcacaggattatactgtgag
dsi-mir-308|MI0009442                              CGCAGTAT-ATTTTTGTGT-TTTGTTTCGTTTTGCAA--CTCAAATCACAGGATTATACTGTGAG
dse-mir-308|MI0009355                              CGCAGTAT-ATTTTTGTGT-TTTGTTTCGTTTTGCAA--CTCAAATCACAGGATTATACTGTGAG
dya-mir-308|MI0009675                              CGCAGTAT-ATTTTTGTGT-TTTGTTTCCTTTTGCAA--CTCAAATCACAGGATTATACTGTGAG
der-mir-308|MI0009018                              CGCAGTAT-ATTTTTGTGT-TTTGTTTCGTTTTGCAA--ATCAAATCACAGGATTATACTGTGAG
dan-mir-308|MI0008958                              CGCAGTAT-ATTTTTGTGT-TTTGTTTGGTTT-GAAA--CTCAAATCACAGGATTATACTGTGAG
dps-mir-308|MI0001353                              CGCAGTAT-ATTTTTGTGT-TTTGTTGTGTCT-GAAA--CGCAAATCACAGGATTATACTGTGAG
dpe-mir-308|MI0009285                              CGCAGTAT-ATTTTTGTGT-TTTGTTGTGTCT-GAAA--CGCAAATCACAGGATTATACTGTGAG
dwi-mir-308|MI0009607                              CGCAGTAT-ATTTTTGTGT-TTTGTTCAATTTGTCAA--CTCAAATCACAGGATTATACTGTGAG
dmo-mir-308|MI0009243                              CGCAGTAT-ATTTTTGTGT-TTTGTTTATTAT-AAAA--ATCAAATCACAGGATTATACTGTGAG
dvirilis|scaffold_12875|pos|17605307-17605368      CGCAGTAT-ACTTTTGTGT-TTTGTTTATTTT-GAAA--ATCAAATCACAGGATTATACTGTGAG
dvi-mir-308|MI0009535                              CGCAGTAT-ACTTTTGTGT-TTTGTTTATTTT-GAAA--ATCAAATCACAGGATTATACTGTGAG
dgr-mir-308|MI0009108                              CGCAGTAT-ATTTTTGTGT-TTTGTTTATTTTTGAAA--ATCAAATCACAGGATTATACTGTGAG
aga-mir-308|MI0001625                              CGCAGTAT-ATCCCTGTGAGTTTGCTACTTTTCAATG--GTCAAATCACAGGAGTATACTGTGAG
aae-mir-308|MI0013466                              CGCGGTAT-ATTCTTGTGG-CTTGATGCATTTGAAAAATCTCAAATCACAGGAGTATACTGTGAG
bmo-mir-308|MI0012296				   CGUGGUAUUAUUCUUGUGAAUGUGUUUUAGCU---------ACAAUCACAGGAUAAUACUGCGAG
//


# STOCKHOLM 1.0


dme-mir-309|MI0000421                     cgacaaaccttgttcggttttgCCA---ATTTCCAAGC-------CAgcactgggtaaagtttgtccta
dme-mir-3|MI0000121                       ggatgcatcttgtgcagttatgTTT------------CAATCTCACAtcactgggcaaagtgtgtctca
dme-mir-318|MI0000430                     ggatacacacagttcagttttgTCAC---------ACTT--CAAGCAtcactgggctttgtttatctca
dse-mir-309|MI0009366                     CGACAAACCTTGTTCGGTTTTGCCA---ATTTCCAAGC-------CAGCACTGGGTAAAGTTTGTCCTA
dsi-mir-309|MI0009461                     CGACAAACCTTGTTCGGTTTTGCCA---ATTTCCAAGC-------CAGCACTGGGTAAAGTTTGTCCTA
dan-mir-309|MI0008990                     CGACAAACCTTGTTCGGTTTTGCCA---ATTTCCTAGC--------AGCACTGGGTAAAGTTTGTCCTA
der-mir-309|MI0009026                     CGACAAACCTTGTTCGGTTTTGCCA---ATTTCCTAGC-------CAGCACTGGGTAAAGTTTGTCCTA
dya-mir-309|MI0009657                     CGACAAACCTTGTTCTGTTTTGCCA---ATTTCCTAGC-------CAGCACTGGGTAAAGTTTGTCCTA
dgr-mir-309-1|MI0009118                   TGGCAAACCTTGTTCAGTTTTGACA---ACTTTGTTTCTGTGCATCATCACTGGGTGAAGTTTGTCGTA
dgr-mir-309-2|MI0009142                   TGGCAAACCTTGTTCAGTTTTGACA---ACTTTGTTTCTGTGCATCATCACTGGGTGAAGTTTGTCGTA
dmo-mir-309|MI0009213                     AGGTAAACTTTGTTCAGTTTTGCCG---GGTTCTATGTTGTGCG-CATCACTGGGTGAAGTTTGTCGTA
dvi-mir-309|MI0009526                     TGGTAAACTTTGTTCAGTTTTGCCA---GGCTCT-TTTTGTGCG-CATCACTGGGTGAAGTTTGTCGTA
dpe-mir-309|MI0009320                     CGATAAACTTTGTTCAGTTTTGCCA---ACTTGCTTG--------CAGCACTGGGTGAAGTTTGTCTTA
dps-mir-309|MI0001354                     CGATAAACTTTGTTCAGTTTTGCCA---ACTTGCTTG--------CAGCACTGGGTGAAGTTTGTCTTA
aae-mir-309a-1|MI0013477                  CGACTAACTTCGTTCAGTTTGGTGTCATACGAAGGTTTCCAGTTTCATCACTGGGCAAAGTTTGTCGCA
aae-mir-309a-2|MI0013478                  CGACTAACTTCGTTCAGTTTGGTGTCATACGAAGGTTTCCAGTTTCATCACTGGGCAAAGTTTGTCGCA
aga-mir-309|MI0010607                     CGACAAACTCCGTCCAGAG-GGTGT----CCGATTTCAATGAACTCATCACTGGGCAAAGTTTGTCGCA
aae-mir-309b|MI0013526                    CGTCAAACTCCGTTCAGTT-GGTGG-----AGTCATTTTCCAAGTCATCACTGGGCATAGTTTGTCGCA
dse-mir-3|MI0009399                       GGATGCATCTTGTGCAGTTATGTTT------------CAATCTCACATCACTGGGCAAAGTGTGTCTCA
dsi-mir-3|MI0009427                       GGATGCATCTTGTGCAGTTATGTTC------------CAATCTCACATCACTGGGCAAAGTGTGTCTCA
der-mir-3|MI0009079                       GGATGCATCTTGTGCAGTTATGTTT------------CTATCTCACATCACTGGGCAAAGTGTGTCTCA
dya-mir-3|MI0009646                       GGATGCATCTTGTGCAGTCATGTTT-----------CCAT-CTCACATCACTGGGCAAAGTGTGTCTCA
dan-mir-3|MI0008960                       GGACGCATTTTGTGCAGTTATGCAC--------CAAAAATATATCCATCACTGGGCAAAGTGTGTCTCA
dpe-mir-3|MI0009253                       GGATGCATTTTGTGCAGTTATGTCT-----ACGTGATCATCCTC--ATCACTGGGCAAAGTGTGTCTCA
dps-mir-3|MI0001295                       GGATGCATTTTGTGCAGTTATGTCT-----ACGTGATCATCCTC--ATCACTGGGCAAAGTGTGTCTCA
dwi-mir-3|MI0009618                       GGATGCATTTTGTGCAGTTATGTCTTC---ATGTGATAATTCTCTCATCACTGGGCAAAGTGTGTCTCA
dvi-mir-3|MI0009525                       GGATGCATTTTGTGCGGTTATGTCTG--------CCTCCAAAACCCATCACTGGGCAAAGTGTGTCTCA
dgr-mir-3-1|MI0009120                     GGATGCATTCTGTACAGTAATGTTG-------ACTCTTGTAAAACCATCACTGGGCAAAGTGTGTCTCA
dgr-mir-3-2|MI0009127                     GGATGCATTCTGTACAGTAATGTTG-------ACTCTTGTAAAACCATCACTGGGCAAAGTGTGTCTCA
dmo-mir-3|MI0009221                       GGATGCATTTTGTGCAGATGT-CTA-------ACGATTGGAAACCCATCACTGGGCAAAGTGTGTCTCA
dse-mir-318|MI0009379                     GGATACACACAGTTCAGTTTTGTCAC---------ACTT--CAAGCATCACTGGGCTTTGTTTATCTCA
der-mir-318|MI0009057                     GGATACACACAGTTCAGTTTTGTCAC---------ACTT--CAAGCATCACTGGGCTTTGTTTATCTCA
dsi-mir-318|MI0009474                     GGATACACACAGTTCAGTTTTGTCAC---------ACTT--TAAGCATCACTGGGCTTTGTTTATCTCA
dya-mir-318|MI0009651                     GGATACACACAGTTCAGTTTTGTCGC---------ACTA--CAAGCATCACTGGGCTTTGTTTATCTCA
dan-mir-318|MI0009000                     GGATACACACGGTTCAGTTGTGTCAC---------TTTTG-CGAGCATCACTGGGCTTTGTTTATCTCA
dps-mir-318|MI0001359                     GGATGCACCAAGTTCAGTTTTGTCAC---------ATTTC--GAGCATCACTGGGCTTTGTTTATCTCA
dpe-mir-318|MI0009306                     GGATGCACCAAGTTCAGTTTTGTCAC---------ATTTC--GAGCATCACTGGGCTTTGTTTATCTCA
dwi-mir-318-2|MI0009582                   GGATACACCAAGTTCAGTTTTGTCGC---------ATTCCACGAGCATCACTGGGCTTTGTTTATCTCA
dwi-mir-318-1|MI0009602                   GGATACACCAAGTTCAGTTTTGTCGC---------ATTCCACGAGCATCACTGGGCTTTGTTTATCTCA
dvi-mir-318|MI0009489                     GGATACACCAAGTTCAGTTTTGTCAG---------ATGTC-CAAGCATCACTGGGCTTTGTTTATCTCA
dgr-mir-318|MI0009124                     GGATACACCAAGTTCAGTTTTGTCAG---------ATGTC-CAAGCATCACTGGGCTTTGTTTATCTCA
dmo-mir-318|MI0009237                     GGATACACTAAGTTCAGTTTTGTCAG---------ATGTC-CAAGCATCACTGGGCTTTGTTTATCTCA
tcastaneum|NC_007420|pos|9016010-9016076  GGATAAACCATACTCAGTT-GATGT--------ATTATAA---AGCATCACTGGGTAGAGTTTGTCC-A
tca-mir-309a|MI0016322                    AGATGAACTCGACTCGGCT-GATG---------ATAAAAA--AAACATCACTGGGTTCAGTTTGTCC-A
tca-mir-309b|MI0016391                    CGACTAACTCGATTCAGTT-GATG---------TTAATTA---GATATCACTGGGTTGAGTTTGTCTCG
ame-mir-318|MI0016204                     GGATGAACGTGATCCTGTTTGACG---------GTAATAATTGATCGTCACTGGGTTATGTTTGTCCCA
//


# STOCKHOLM 1.0


dme-mir-310|MI0000422                               agggcgggtcgtgtgtcagtgtaT---------TTATATCTT-AGC--TAtattgcacacttcccggccttt
dme-mir-312|MI0000424                               tggttcgtcacaagggcaattctG---------CATTTTTT---AACTAGtattgcacttgagacggcctga
dme-mir-311|MI0000423                               cggacggtatatgggttaatattT---------CATTTGT---CGAA-TAtattgcacattcaccggcctga
dme-mir-313|MI0000425                               -tgctgcggatgggggcagtactG---------TTTTTTTAA-CATTGAGtattgcacttttcacagcccga
der-mir-311b-1|MI0009060                            -GGCTGTGGAGTGGGCTAGTACTG---------TGATTTTAA-CATTGAGTATTGCACATTCCCCAGCCTGA
der-mir-311b-2|MI0009065                            -GGCTGTGGAGTGGGCTAGTACTG---------TGATTTTAA-CATTGAGTATTGCACATTCCCCAGCCTGA
dya-mir-311b|MI0009696                              -GGCTGTGGATTGGGCTAGTACTG---------TGATTTTAG-CATTAAGTATTGCACATTCCCCAGCCTGA
dan-mir-311b|MI0009013                              -GACTGTGGTTTGGGCAGATACTA---------C-ATTTTAG-GATC-AGTATTGCACATTCCCCAGCCTGG
dse-mir-313|MI0009394                               -TGCTGCGCATTGGGGCACTACTG---------TTTTTTTTT-AATTGAGTATTGCACTTTTCACAGCCTTA
dsi-mir-313|MI0009439                               -TGCTGCGCATTGGGGCACTACTG---------TTTTTTTTA-AATTGAGTATTGCACTTTTCACAGCCTTA
dpersimilis|scaffold_4|pos|2566470-2566538          -AGCUGGGGGAUGGG-CAAUACUG---------UGUUGUAUU-UGAACAGUAUUGCACACCCACUGGCCUGA
dwillistoni|scf2_1100000004513|pos|3453013-3453081  -GGCUGCGGUUUGUGCAAAUUAC-----------UUAUUUUUUUGUAAAGUAUUGCACAACCUACAGCCUGG
dps-mir-311|MI0011603                               -AGCTGGGGGATGGG-CAATACTG---------TGTTGTATT-TCACCAGTATTGCACACCCACTGGCCTGA
der-mir-312-2|MI0009089                             CGGTTCGTACCAGGAGCAATTCTG---------CATTTTTTTTAAGCTAGTATTGCACTTGAGACGGCCGGA
dya-mir-312|MI0009683                               CGGTTCGTCCCAGGAGCAATTCTG---------CACTATTA--AAGCTAGTATTGCACTTGAGACGGCCGGA
der-mir-312-1|MI0009077                             CGGTTCGTACCAGGAGCAATTCTG---------CATTTTTA---AGCTAGTATTGCACTTGAGACGGCCGGA
dse-mir-312|MI0009372                               TGGTTCGTCACAAGGGCAATTCTG---------CATTTTTA---AACTTGTATTGCACTTGAGACGGCCGAA
dsi-mir-312|MI0009440                               TGGTTCGTCACAAGGGCAATTCTG---------CATTTTTA---AACTTGTATTGCACTTGAGACGGCCGAA
dan-mir-312|MI0008959                               -GGTGCGTCTCTAGTGCAACTCTT---------GGTTTTTT--ATACAAGTATTGCACTTGAGACGGCC---
der-mir-310a|MI0009095                              AGGACGGGTCGTGTGTCAATGTAT---------TGATCTCTT-AGC--TATATTGCACACTTCCCGCCCTTT
der-mir-310b|MI0009024                              AGGACGGGTCGTGTGTTAATGTAT---------AAATCTATT-AGC--TATATTGCACACTTCCCGCTCTTT
dya-mir-310|MI0009665                               AGGACGGGTCGTGTGGCAGTGTAT---------TGATTTCTT-AGC--TATATTGCACACTTCCCGCCCTTT
dse-mir-310|MI0009341                               AGGACGGGTCGTGTGTCAGTGTAT---------TTACTTCTT-AAC--TATATTGCACACTTCCCGGCCTTT
dsi-mir-310|MI0009406                               AGGACGGGTCGTGTGTCAGTATAT---------TTACTTCTT-AGC--TATATTGCACACTTCCCGGCCTTT
dan-mir-310|MI0008962                               AGGACGGGGAGCGTGACAATATAT---------ATATTTTAT-AAACATATATTGCACACCTCCCGGCCTAT
dvi-mir-310|MI0009500                               AGGCCGTGCTCTGTGTGAATATGT---------TT-TTAACT-ATAATCATATTGCACATCTCCCGGCCTAT
der-mir-311a|MI0009028                              CGGACGGTATCTGCGTCAATATTT---------CCTTGTT---AGAA-TATATTGCACATTCACCGGCCTGA
dya-mir-311a|MI0009664                              CGGACGGTATCTGCGTCAATATTT---------CCTTGTT---AGAA-TATATTGCACATTCACCGGCCTGA
der-mir-311c|MI0009062                              CGGACGGTATCTGCGTCAATATTT---------CCTTGTT---AGAA-TATATTGCACATTCACCAGCCTGA
dse-mir-311|MI0009361                               CGGACGGTATATGAGTCAATGTTT---------TCTTTTT---CGAA-TATATTGCACATTCACCGGCCTGA
dsi-mir-311|MI0009422                               CGGACGGTATATGAGTCAATATTT---------TTTTTTTTT-CGAA-TATATTGCACATTCACCGGCCTGA
dps-mir-2507a|MI0011632                             GGGCATGAATTTGTGCCAATATTT---------TATTTTTTA-ATTA--ATGTTGTACATTTTCGTGCCTAT
dps-mir-2507b|MI0011697                             AGGCAAAAATCAGTTTCAATATTT---------C--TCTTTA-ATTA--ATATTGCACTTTTTCTTGCCTCT
dan-mir-311a|MI0009008                              AGGACGGUAUUUGUGUCAAUAUGGA--------------UAUUUCAAACAUAUUGCACUUAUACCGGCCUGA
dps-mir-92c                                         AGGCCGUGGUUCUUGCAAAU----------------ACGGAUUCAUAACGUAUUGCACUAGCCCCGGUCCAA
dmojavensis|scaffold_6496|neg|9090661_9090747       CGGUUGUGAAUUGUGUCAAUU-------------CUUUUUAUUUUACAAGUAUUGCACUUUUCACGGCCGGA
dgrimshawi|scaffold_15245|pos|17564274_17564356     CGGCUGUGGUUAGUGUCAAUU-------------CUUUUUAUUUGACAAGCAUUGCACUCUUCACGGCCGGA
dpersimilis|scaffold_4|pos|2567470-2567535          AGGCAAAAAUCAGUUUCAAUAUUU--------------CUCUUUAAUUAAUAUUGCACUUUUUCUUGCCUCU
dgrimshawi|scaffold_15245|pos|17564612_17564708     AGGUCGUGAUGUGCGCAAAUAUGU-UUGUAUACAU----UAUUUUAAUCAUAUUGCACAUAUCCCGGCCUAU
dmojavensis|scaffold_6496|neg|9090298_9090390       AGGCCGUGCUAUGUGACAAUAUG---UAUUUAAAU----UGUAUUUAUCAUAUUGCACAUCUCCCGGCCUAC
dmojavensis|scaffold_6496|neg|9090455_9090546       AGGACGGUAUUUGUGACAAUAUGAAUUAUUGAAAUCAA-UUUAUUCAGCAUAUUGCACAUCUCCCGGCCUAU
dgrimshawi|scaffold_15245|pos|17564459_17564557     AGGAUGGAAGCUGUGACAAUAUGUAGGUUUUAAUUAAUUUAUAUUUCAUAUAUUGCACACUUCCCGGCCUAU
dvi-mir-313|MI0009485                               AGGACGGUAUUUGUGACAAUAUGUGCAGUU-AAAUCAA-UUUGUUUAGCAUAUUGCACAUCUCCCGGCCUAA
//


# STOCKHOLM 1.0

dme-mir-314|MI0000426                               gtaacttgtgtggcttcgaacttaccTAGTTGAG-----GAAAACTCCCATGTC-GGATTTTGTTACCTCTGGtattcgagccaataagttcgg
dsi-mir-314|MI0009429                               GTAACTTGTGTGGCTTCGAATGTACCTAGTTGAG-----GAAAAGTCCCGTGTC-GGATTTTGTTACCTCTGGTATTCGAGCCAATAAGTTCGG
dse-mir-314|MI0009357                               GTAACTTGTGTGGCTTCGAATGTACCTAGTTGAG-----GAAAAGTCCCGTGTC-GGATTTTGTTACCTCTGGTATTCGAGCCAATAAGTTCGG
dya-mir-314|MI0009649                               GTAACTTGTGTGGCTTCGAATGTACCTAGTTGAG-----GAAAAACCCCATGTC-GGATTTTGTTACCTCTGGTATTCGAGCCAATAAGTTCGG
der-mir-314|MI0009069                               GTAACTTGTGTGGCTTCGAATGTACCTAGTTGAG-----GAAGAATCCCATGTC-GGATTTTGTTACCTCTGGTATTCGAGCCAATAAGTTCGG
dan-mir-314|MI0009002                               GTAACTTGTGTGGCTTCGAATGTACCTAGTTGAG-----GAAAAATC--AGTTT-GGATTTTGTTACCTCTGGTATTCGAGCCAATAAGTTCGG
dps-mir-314|MI0001355                               GTAACTTGTGTGGCTTCGAATGTACCTAGTTGAG-----GAAAACTCCGAAAT--GGATTTTGTTACCTCTGGTATTCGAGCCAATAAGTTCGG
dpe-mir-314|MI0009274                               GTAACTTGTGTGGCTTCGAATGTACCTAGTTGAG-----GAAAACTCCGAAAT--GGATTTTGTTACCTCTGGTATTCGAGCCAATAAGTTCGG
dwi-mir-314|MI0009592                               GTAACTTGTGTGGCTTCGAATGTACCTAGTTGAG-----GAAAAATTCAATGTT-GGATTTTGTTACCTCTGGTATTCGAGCCAATAAGTTCGG
dmo-mir-314|MI0009197                               GTAACTTGTGTGGCTTCGAATGTACCTCGTCGAGCGAAAAGCGAATTCATTGTT-GGATTTTGTTGCTCTTGGTATTCGAGCCAATAAGTTCGG
dvi-mir-314|MI0009475                               GTAACTTGTGTGGCTT-GAATGTACCTGGTTGAG----GAACGAATTCAACGTTTGGATTTTGTTGCCTTTGGTATTCGAGCCAATAAGTTCGG
dgr-mir-314|MI0009141                               GTAACTTGTGTGGCTTCGAATGTACCTGGCTAAG-----GAAA--------GTT-GGATTT------CCTAGGTATTCGAGCCAATAAGTTCGG
//


# STOCKHOLM 1.0

dme-mir-315|MI0000427                                                         ttttgattgttgctcagaaagcCCTCA--TTG-TTTACCAGTTGGctttcgagcaataattgaaacc
dsi-mir-315|MI0009435                                                         TTTTGATTGTTGCTCAGAAAGCCCTTA--TTG-TTTACCAGTTGGCTTTCGAGCAATAATTGAAACC
dse-mir-315|MI0009377                                                         TTTTGATTGTTGCTCAGAAAGCCCTTA--TTG-T--ACCAGTTGGCTTTCGAGCAATAATTGAAACC
dya-mir-315-2|MI0009656                                                       TTTTGATTGTTGCTCAGAAAGCCCTTA--CTA-TTTAACAGCTGGCTTTCGAGCAATAATTGAAACC
dya-mir-315-1|MI0009685                                                       TTTTGATTGTTGCTCAGAAAGCCCTTA--CTA-TTTAACAGCTGGCTTTCGAGCAATAATTGAAACC
der-mir-315|MI0009080                                                         TTTTGATTGTTGCTCAGAAAGCCCT-A--TTA-TCTAACAGCTGGCTTTCGAGCAATAATTGAAACC
dan-mir-315|MI0008996                                                         TTTTGATTGTTGCTCAGAAAGCCCTTA--TAA-ATTATTAGCTGGCTTTCGAGCAATAATTGAAACC
dps-mir-315|MI0001356                                                         TTTTGATTGTTGCTCAGAAAGCCCTTA--TAA-TTAACCAGTTGGCTTTCGAGCAATTATCAAAGCC
dpe-mir-315|MI0009283                                                         TTTTGATTGTTGCTCAGAAAGCCCTTA--TAA-TTAACCAGTTGGCTTTCGAGCAATTATCAAAGCC
dwi-mir-315|MI0009604                                                         TTTTGATTGTTGCTCAGAAAGCCCTCA--TTACTTTATCAGTTGGCTTTCGAGCAATAATTGAAACC
dmo-mir-315|MI0009240                                                         TTTTGATTGTTGCTCAGAAAGCCCGTAATTTAACTTAACA--TGGCTTTCGAGTAATAATCGAAACC
dvi-mir-315a|MI0009510                                                        TTTTGATTGTTGCTCAGAAAGCCCTGC----A-TTCAATACTTGGCTTTCGAGTAATAATCGAAACC
dgr-mir-315|MI0009150                                                         TTTTGATTGTTGCTCAGAAAGCCTTTC----A-CTTGACACTTGGCTTTCGAGTAATAATCGAAACC
aga-mir-315|MI0001626                                                         TTTTGATTGTTGCTCAGAAAGCCGTGT---CGATTAAGCAATTCGCTTTCGGGCAGTAATCAAAGTC
aae-mir-315|MI0013467                                                         TTTTGATTGTTGCTCAGAAAGCCGTGC---ATTTGAAACGGGTCGCTTTCGAGCAGTAATCAAAGTC
tca-mir-315|MI0010590                                                         TTTTGATTGTTGCTCAGAAAGCCGGGTG-----TTAGAAA---GGCTTTCGGGCAATAATCATTTCC
ame-mir-315|MI0001592                                                         TTTTGATTGTTGCTCAGAAAGCCTTGA------TTATGATATTGGCTTTCGGGCAATAATCATAATC
nvi-mir-315|MI0014750                                                         TTTTGATTGTTGCTCAGAAAGCCTCGA------TATCGATACTGGCTTTCGGGCAATAATCATAATC
cte-mir-315|MI0010085                                                         TTTTGATTGTTGCTCAGAAAGCCCTTT----GTTTATCGAGTTGGCTTTCAAGTGACAATCAAGTTG
api-mir-315|MI0013932                                                         TTTTGATTGTTGCTCAGAAAGCCTTTCATATA-TTGTACGG-TGGCTTTCTAGCAATAATCATGACC
dpu-mir-315|MI0012241                                                         TTTTGATTGTTGCTCAGAAAGCCGTGCC--ATTTCACATTTTTGGCTGACGTCAAAAAATCACAACT
isc-mir-315|MI0012278                                                         TTTTGATTGTTGCTCAGAAGGC---GT----GGCAATCTGACAAGCCTTCGAGTGACTATCAAATCT
sko-mir-315|MI0010178							      TTTTGATTGTTGCTCAGAAAGCCTTATGCTTCTGG------TCGGCTTTCGGGTAACAATTAAAAAT
//


# STOCKHOLM 1.0

dme-mir-316|MI0000428                                                     tgtctttttccgctt-actggcgTTT-CAATTCCA--CAACGacaggaaagggaaaaaggcgta
dsi-mir-316|MI0009434                                                     TGTCTTTTTCCGCTT-ACTGGCGTTT-CATTTCCA--CAACGACAGGAAAGGGAAAAAGGCGTA
dse-mir-316|MI0009381                                                     TGTCTTTTTCCGCTT-ACTGGCGTTT-CATTTCCA--CAACGACAGGAAAGGGAAAAAGGCGTA
dya-mir-316-1|MI0009652                                                   TGTCTTTTTCCGCTT-ACTGGCGTTT-CATTTCAA--CAACGACAGGAAAGGGAAAAAGGCGTA
dya-mir-316-2|MI0009695                                                   TGTCTTTTTCCGCTT-ACTGGCGTTT-CATTTCAA--CAACGACAGGAAAGGGAAAAAGGCGTA
der-mir-316|MI0009034                                                     TGTCTTTTTCCGCTT-ACTGGCGTTT-CATTTCAA--CAACGACAGGAAAGGGAAAAAGGCGTA
dan-mir-316|MI0008983                                                     TGTCTTTTTCCGCTT-ACTGGCGTTT-AATTCAAA--CAACGACAGGAAAGGGAAAAAGGCGTA
dps-mir-316|MI0001357                                                     TGTCTTTTTCCGCTT-ACTGGCGTTT-TATTCGAT--CAACGACAGGAAAGGGAAAAAGGCGTA
dpe-mir-316|MI0009326                                                     TGTCTTTTTCCGCTT-ACTGGCGTTT-TATTCGAT--CAACGACAGGAAAGGGAAAAAGGCGTA
dwi-mir-316|MI0009566                                                     TGTCTTTTTCCGCTT-ACTGGCGTTT-TATTTAAC--TAACGACAGGAAAGGGAAAAAGGCGTA
dmo-mir-316|MI0009181                                                     TGTCTTTTTCCGCTT-ACTGACGTTT-TATT-GAA--CAACGGCAGGGAAGGGAAAAAGGCGTA
dvi-mir-316|MI0009512                                                     TGTCTTTTTCCGCTT-ACTGGCGTTT-TATT-GAG--CAACGACAGGAAAGGGAAAAAGGCGTA
dgr-mir-316|MI0009132                                                     TGTCTTTTTCCGCTT-ACTGGCGTTT-TATT-GAG--CAACGACAGGAAAGGGAAAAAGGCGTA
aae-mir-316|MI0013523                                                     TGTCTTTTTCCGCTT-ACTGCCGGTGGCATTTGAAATTCTCGACAGCAAACCGAAAAAGGCGCC
tca-mir-316|MI0016305                                                     TGTCTTTTTCCGCTTTGCTGCCGCTGTTCTGTCGT----C-GCCAGCAGAGAGGATGAGGCTAG
ame-mir-316|MI0010619                                                     TGTCTTTTTCCGCTTTGCTGCCGCTGAAATGGAGT----CCGCCAGCAAAGGGGAACAGGCCGA
//


# STOCKHOLM 1.0

dme-mir-317|MI0000429                 tgggatac-accctgtgctcgct-TTGAATGAAA-TGCAAGCA-AGtgaacacagctggtggtatccag-t
dsi-mir-317|MI0009428                 TGGGATAC-ACCCTGTGCTCGCT-TTGAATGAAA-TGCAAGCA-AGTGAACACAGCTGGTGGTATCCAG-T
dse-mir-317|MI0009351                 TGGGATAC-ACCCTGTGCTCGCT-TTGAATGAAA-TGCAAGCA-AGTGAACACAGCTGGTGGTATCCAG-T
dya-mir-317|MI0009629                 TGGGATAC-ACCCTGTGCTCGCT-TTGAATGAAA-TGCAAGCA-AGTGAACACAGCTGGTGGTATCCAG-T
der-mir-317|MI0009082                 TGGGATAC-ACCCTGTGCTCGCT-TTGAATGAAA-TGCAAGCA-AGTGAACACAGCTGGTGGTATCCAG-T
dan-mir-317|MI0008988                 TGGGATAC-ACCCTGTGCTCGCT-TTGAATGAAA-TGCAAGCA-AGTGAACACAGCTGGTGGTATCCAG-T
dps-mir-317|MI0001358                 TGGGATAC-ACCCTGTGCTCGCT-TTGAATATGG-TGCAAGCA-AGTGAACACAGCTGGTGGTATCCAA-T
dpe-mir-317-2|MI0009294               TGGGATAC-ACCCTGTGCTCGCT-TTGAATATGG-TGCAAGCA-AGTGAACACAGCTGGTGGTATCCAA-T
dpe-mir-317-1|MI0009302               TGGGATAC-ACCCTGTGCTCGCT-TTGAATATGG-TGCAAGCA-AGTGAACACAGCTGGTGGTATCCAA-T
dwi-mir-317|MI0009590                 TGGGATAC-ACCCTGTGCTCGCT-TTGAATATTG-TGCAAACA-AGTGAACACAGCTGGTGGTATCCAG-T
dmo-mir-317|MI0009224                 TGGGATAC-ACCCTGTGCTCGCT-TTGAGT-TTA-TGTT-GCA-AGTGAACACAGCTGGTGGTATCCAG-A
dvi-mir-317|MI0009515                 TGGGATAC-ACCCTGTGCTCGCT-TTGAATTG---TGCAAGCA-AGTGAACACAGCTGGTGGTATCCAG-T
dgr-mir-317|MI0009126                 TGGGATATTGCCCTGTGCTCGCT-TTGAATATTG-TGTAAGCA-AGTGAACACAGCTGGTGGTATCCAG-T
aga-mir-317|MI0001627                 TGGGATAC-TCCTTGTGCTCGCT-GTGCATATCGATTCAAACT-AGTGAACACATCTGGTGGTATCTCAGT
aae-mir-317-1|MI0013442               CGGGATAC-ACCCTGTGCTCGCT-TTGCAT-----TCGAAACT-AGTGAACACAGCTGGTGGTATCTCAGT
aae-mir-317-2|MI0013524               CGGGATAC-ACCCTGTGCTCGCT-TTGCAT-----TCGAAACT-AGTGAACACAGCTGGTGGTATCTCAGT
tca-mir-317|MI0008930                 CTGGGGACCACCCTGTGTTTACT-CTGTA------TTTCGACC-AGTGAACACAGCTGGTGGTATCTCAGT
bmo-mir-317|MI0008349                 CCGGGTGCCACGCTGTGCTCTCT-CGAAA----ATTATGGCGG-AGTGAACACAGCTGGTGGTATCTCAGT
ame-mir-317|MI0001593                 CAGGGAGCCACTCTGCGTTCACT-CGGTGG-GTAATGAAGCGG--GTGAACACAGCTGGTGGTATCTCAGT
nvi-mir-317|MI0014745                 CAGGGAGCCACTCTGCGTTCACT-CGGTAG-GTAAAGAAGCGG--GTGAACACAGCTGGTGGTATCTCAGT
dpu-mir-317|MI0012242                 CGGGGAACCACCCTGCGTTCGCC-TGTTGTTGGAATTTTCCAG--GTGAACACAGCTGGTGGTATCTCAGT
isc-mir-317|MI0012279                 CAGTGTACCACCCTGAGTTCCCA-CGT----GCGTTTGCCCAG-TGTGAACACAGCTGGTGGTATATCAGT
cte-mir-317           		      --GAGCGCAGGCAAGAGATCACTGCGGTGCTCACATGTAGCCACTGTGAACACAGCTGGTGGTATCTCTTT
//


# STOCKHOLM 1.0

dme-mir-318|MI0000430                           GGATACACACAGTTCAGTTTTGTCACACTT--CAAGCATCACTGGGCTTTGTTTATCTCa
dsi-mir-318|MI0009474                           GGATACACACAGTTCAGTTTTGTCACACTT--TAAGCATCACTGGGCTTTGTTTATCTCA
dse-mir-318|MI0009379                           GGATACACACAGTTCAGTTTTGTCACACTT--CAAGCATCACTGGGCTTTGTTTATCTCA
dya-mir-318|MI0009651                           GGATACACACAGTTCAGTTTTGTCGCACTA--CAAGCATCACTGGGCTTTGTTTATCTCA
der-mir-318|MI0009057                           GGATACACACAGTTCAGTTTTGTCACACTT--CAAGCATCACTGGGCTTTGTTTATCTCA
dan-mir-318|MI0009000                           GGATACACACGGTTCAGTTGTGTCACTTTTG-CGAGCATCACTGGGCTTTGTTTATCTCA
dps-mir-318|MI0001359                           GGATGCACCAAGTTCAGTTTTGTCACATTT--CGAGCATCACTGGGCTTTGTTTATCTCA
dpe-mir-318|MI0009306                           GGATGCACCAAGTTCAGTTTTGTCACATTT--CGAGCATCACTGGGCTTTGTTTATCTCA
dwi-mir-318-2|MI0009582                         GGATACACCAAGTTCAGTTTTGTCGCATTCCACGAGCATCACTGGGCTTTGTTTATCTCA
dwi-mir-318-1|MI0009602                         GGATACACCAAGTTCAGTTTTGTCGCATTCCACGAGCATCACTGGGCTTTGTTTATCTCA
dmo-mir-318|MI0009237                           GGATACACTAAGTTCAGTTTTGTCAGATGTC-CAAGCATCACTGGGCTTTGTTTATCTCA
dvi-mir-318|MI0009489                           GGATACACCAAGTTCAGTTTTGTCAGATGTC-CAAGCATCACTGGGCTTTGTTTATCTCA
dgr-mir-318|MI0009124                           GGATACACCAAGTTCAGTTTTGTCAGATGTC-CAAGCATCACTGGGCTTTGTTTATCTCA
ame-mir-318|MI0016204     			GGAUGAACGUGAUCCUGUUUGACGGUAAUAAUUGAUCGUCACUGGGUUAUGUUUGUCCCA
//


# STOCKHOLM 1.0

dme-mir-31a|MI0000420                               tggcaagatgtcggcatagctgaCGTT--GAAAAGCGATTTTGAAG----AGcgctatgctg-catctagtcagt
dsi-mir-31b|MI0009444                               TGGCAAGATGTCGGAATAGCTGAGAG---CACAGC-------GGAT--CGAGCCTCTTATCG-T--CCGAAAAAA
dsi-mir-31a|MI0009453                               TGGCAAGATGTCGGCATAGCTGACGTT--GAAAAGCGATTTTGAAG----AGCGCTATGCTG-CATCTAGTCAGT
dse-mir-31b|MI0009385                               TGGCAAGATGTCGGAATAGCTGAGAG---CACAGC-------GGAT--CGAGCCTCTTATCG-T--CCGAAAAAA
dse-mir-31a|MI0009387                               TGGCAAGATGTCGGCATAGCTGACGTT--GAAAAGCGATTTTGAAG----AGCGCTATGCTG-CATCTAGTCAGT
dya-mir-31a|MI0009678                               TGGCAAGATGTCGGCATAGCTGACGTT--GAAAAGCGATTTTGAAG----ATCGCTATGCTG-CATCTAGTCAGT
dya-mir-31b|MI0009679                               TGGCAAGATGTCGGAATAGCTGAGAG---CACAGC-------GGAT--CGAGCCTTTGATCG-T--CCGAAAAAA
der-mir-31b|MI0009020                               TGGCAAGATGTCGGAATAGCTGAGAG---CACAGC-------GGAT--CGAGCCTCTTATCG-T--CCGAAAAAA
der-mir-31a|MI0009058                               TGGCAAGATGTCGGCATAGCTGACGTT--GAAAAGCGCTTTTAAAG----AGCGCTATGCTG-CATCTAGTCAGT
dan-mir-31b|MI0009006                               TGGCAAGATGTCGGAATAGCTGAGAG---CACAGA-------GGAT--CGAGCGAGTCATCG-A--CCGAGACGA
dan-mir-31a|MI0009016                               TGGCAAGATGTCGGCATAGCTGACGTT--GGAAAACGAATTTTGAG----AGCGCTATGCTG-CATCTAGTCAGT
dpseudoobscura|XL_group1e|neg|8162350-8162427       TGGCAAGATGTCGGAATAGCTGAGAGCAAAAAGAAGATGATTTGAAATGCGGCTATGCCTCA-T--CTAGTCAAT
dps-mir-31a|MI0001314                               TGGCAAGATGTCGGCATAGCTGAAGTT--GAAAAGCGATCTTTGAG----AACGCTATGCTG-CATCTAGTCAGT
dps-mir-31b|MI0001315                               TGGCAAGATGTCGGAATAGCTGAGAG-----CAAA---------------------------------AAGAAGA
dpersimilis|scaffold_13|pos|404333-404410           TGGCAAGATGTCGGAATAGCTGAGAGCAAAAAGAAGATGATTTGAAATGCGGCTATGCCTCA-T--CTAGTCAAT
dpe-mir-31a|MI0009277                               TGGCAAGATGTCGGCATAGCTGAAGTT--GAAAAGCGATCTTTGAG----AACGCTATGCTG-CATCTAGTCAGT
dpe-mir-31b|MI0009309                               TGGCAAGATGTCGGAATAGCTGAGAG-----CAAA---------------------------------AAGAAGA
dwi-mir-31b|MI0009605                               TGGCAAGATGTCGGAATAGCTGAAAGTCACACAAA-ATCATAAAATGTTTGCCGTTTTGTTA-TTGTTGTGAATT
dwi-mir-31a|MI0009616                               TGGCAAGATGTCGGCATAGCTGATAAT---------ATTTTTAGAA---AAGCGCTATGCTG-CATCTAGTCAGT
dmo-mir-31b|MI0009193                               TGGCAAGATGTCGGAATAGCTGAGAG---CACAAATATCATAGAAT-CCAGAATTTATATT-----TTGTGTATT
dmo-mir-31a|MI0009230                               TGGCAAGATGTCGGCATAGCTGACGTT--TCAAAGCGCATTGC-AT----AGCGCTATGCTG-CATCTAGTCAGT
dvi-mir-31a|MI0009534                               TGGCAAGATGTCGGCATAGCTGACGTT--TGAAAGCGCATTTTTAT----AGCGCTATGCTG-CATCTAGTCAGT
dvi-mir-31b|MI0009540                               TGGCAAGATGTCGGAATAGCTGAGAG---CACAAA-GTCATA-AAT-CCAGAATTTCTATT-----TTGTGTATT
dgr-mir-31a|MI0009125                               TGGCAAGATGTCGGCATAGCTGACGTT--TGAAAGCGCATCTT-AT----AGCGCTATGCTG-CATCTAGTCAGT
dgr-mir-31b|MI0009160                               TGGCAAGATGTCGGAATAGCTGACAG---CACAAG-ATCACA-AAT-CAAGAAACTTTATT-----TTGTGTATT
aae-mir-31|MI0013483                                TGGCAAGATGTTGGCATAGCTGAAAGT------------TTTGAGT----TTAGCTATTCAA-CTTCTTGTCTAT
tca-mir-31|MI0008904                                AGGCAAGATGTCGGCATAGCTGAAGGTGTTTGAAACG----------------GCTATGTCT-CATCCGGCCAAC
bmo-mir-31|MI0005377                                AGGCAAGAAGTCGGCATAGCTGTTTGAATAAGATACACG--------------GCTGTGTCA-CTTCGAGCCAGC
ame-mir-31a|MI0005737                               AGGCAAGATGTCGGCATAGCTGATGCGATTTTAAAATTC-------------GGCTGTGTCA-CATCCAGCCAAC
nvi-mir-31a|MI0014722                               AGGCAAGATGTCGGCATAGCTGATGCT-TTTGAAATTTC-------------GGCTGTGTCA-CATCCAGCCAGC
hsa-mir-31|MI0000089                                AGGCAAGATGCTGGCATAGCTG--TTGAACTGGG-AACC-------------TGCTATGCCAACATATTGCCATC
cte-mir-31|MI0010059                                AGGCAAGATGTTGGCATAGCTGATTTACACTCTGTGGTC-------------AGCTCTGTCG-CATATTGCCCCC
dpu-mir-31|MI0012240                                AGGCAAGATGTCGGCATAGCTGACGTGCTAATCCGAGTGT------------AGCTGTGTTA-CATCGTGCCAAC
mmu-mir-31|MI0000579                                AGGCAAGATGCTGGCATAGCTG--TTGAACTGAG-AACC-------------TGCTATGCCAACATATTGCCATC
//


# STOCKHOLM 1.0

dme-mir-31b|MI0000410                             tggcaagatgtcggaatagctgAGAG-----------CACAGCGGATCGAACATTTTATCGTCCGAAAAAATGTGATTATTTTTGA-AAA-GCggctatgcct-catctagtcaat
dsi-mir-31b|MI0009444                             TGGCAAGATGTCGGAATAGCTGAGAG-----------CACAGCGGATCGAGCCTCTTATCGTCCGAAAAAATGTGATTATTTTTGA-AAA-GCGGCTATGCCT-CATCTAGTCAAT
dsi-mir-31a|MI0009453                             TGGCAAGATGTCGGCATAGCTGACGT-----------TGAAAAGC------------------------------------GATTTTGAAGAGCGCTATGCTG-CATCTAGTCAGT
dse-mir-31b|MI0009385                             TGGCAAGATGTCGGAATAGCTGAGAG-----------CACAGCGGATCGAGCCTCTTATCGTCCGAAAAAATGTGATTATTTTTGA-AAA-GCGGCTATGCCT-CATCTAGTCAAT
dse-mir-31a|MI0009387                             TGGCAAGATGTCGGCATAGCTGACGT-----------TGAAAAGC------------------------------------GATTTTGAAGAGCGCTATGCTG-CATCTAGTCAGT
dya-mir-31a|MI0009678                             TGGCAAGATGTCGGCATAGCTGACGT-----------TGAAAAGC------------------------------------GATTTTGAAGATCGCTATGCTG-CATCTAGTCAGT
dya-mir-31b|MI0009679                             TGGCAAGATGTCGGAATAGCTGAGAG-----------CACAGCGGATCGAGCCTTTGATCGTCCGAAAAAATGTGAATATTTTTTA-AAA-GCGGCTATGCCT-CATCTAGTCAAT
der-mir-31b|MI0009020                             TGGCAAGATGTCGGAATAGCTGAGAG-----------CACAGCGGATCGAGCCTCTTATCGTCCGAAAAAATGTGAATATTTTTGA-AAA-GCGGCTATGCCT-CATCTAGTCAAT
der-mir-31a|MI0009058                             TGGCAAGATGTCGGCATAGCTGACGT-----------TGAAAAGC------------------------------------GCTTTTAAAGAGCGCTATGCTG-CATCTAGTCAGT
dan-mir-31b|MI0009006                             TGGCAAGATGTCGGAATAGCTGAGAG-----------CACAGAGGATCGAGCGAGTCATCGACCGAGACGA-------ATTCC----AAA-GCGGCTATGCCT-CATCTAGTCAAT
dan-mir-31a|MI0009016                             TGGCAAGATGTCGGCATAGCTGACGT-----------TGGAAAAC------------------------------------GAATTTTGAGAGCGCTATGCTG-CATCTAGTCAGT
dps-mir-31a|MI0001314                             TGGCAAGATGTCGGCATAGCTGAAGT-----------TGAAAAGC------------------------------------GATCTTTGAGAACGCTATGCTG-CATCTAGTCAGT
dps-mir-31b|MI0001315                             TGGCAAGATGTCGGAATAGCTGAGAG-----------CAAAAAGAA--------------------GATGA----------TTTGA-AAT-GCGGCTATGCCT-CATCTAGTCAAT
dpe-mir-31a|MI0009277                             TGGCAAGATGTCGGCATAGCTGAAGT-----------TGAAAAGC------------------------------------GATCTTTGAGAACGCTATGCTG-CATCTAGTCAGT
dpe-mir-31b|MI0009309                             TGGCAAGATGTCGGAATAGCTGAGAG-----------CAAAAAGAA--------------------GATGA----------TTTGA-AAT-GCGGCTATGCCT-CATCTAGTCAAT
dwi-mir-31b|MI0009605                             TGGCAAGATGTCGGAATAGCTGAAAGTCACACAAAATCATAAAATGTTTGCCGTTTTGTTATTGTTGTGAATTTTATTGATTTCAAAAATTACGGCTATGCCT-CATCTAGTCAAT
dwi-mir-31a|MI0009616                             TGGCAAGATGTCGGCATAGCTGAT-----------------AATA------------------------------------TTTTTAGAAAAGCGCTATGCTG-CATCTAGTCAGT
dmo-mir-31b|MI0009193                             TGGCAAGATGTCGGAATAGCTGAGAG-----------CACAAATATCATAGAATCCAGAATTTATATTTTGTGTATTTT-ATTGAGTACA-GCGGCTATGCCT-CATCTAGTCAAT
dmo-mir-31a|MI0009230                             TGGCAAGATGTCGGCATAGCTGACGT-----------TTCAAAGC------------------------------------GCA-TTGCATAGCGCTATGCTG-CATCTAGTCAGT
dvi-mir-31a|MI0009534                             TGGCAAGATGTCGGCATAGCTGACGT-----------TTGAAAGC------------------------------------GCATTTTTATAGCGCTATGCTG-CATCTAGTCAGT
dvi-mir-31b|MI0009540                             TGGCAAGATGTCGGAATAGCTGAGAG-----------CACAAA-GTCATA-AATCCAGAATTTCTATTTTGTGTATTTTTATTGAGTACA-GCGGCTATGCCT-CATCTAGTCAAT
dgr-mir-31a|MI0009125                             TGGCAAGATGTCGGCATAGCTGACGT-----------TTGAAAGC------------------------------------GCATCTT-ATAGCGCTATGCTG-CATCTAGTCAGT
dgr-mir-31b|MI0009160                             TGGCAAGATGTCGGAATAGCTGACAG-----------CACAAG-ATCACA-AATCAAGAAACTTTATTTTGTGTATTTTTATTGAGTACA-GCGGCTATGCCT-CATCTAGTCAAT
aae-mir-31|MI0013483                              TGGCAAGATGTTGGCATAGCTGAAAG-----------TTTTGAGT------------------------------------TTAGCTATTCAACTTCTTG-TC-TATTTTTCCAAT
tca-mir-31|MI0008904                              AGGCAAGATGTCGGCATAGCTGAA-----------------GGTG------------------------------------TTTG--AAAC--GGCTATGTCT-CATCCGGCCAAC
bmo-mir-31|MI0005377                              AGGCAAGAAGTCGGCATAGCTGTT-----------------TGAA------------------------------------TAAG--ATACACGGCTGTGTCA-CTTCGAGCCAGC
ame-mir-31a|MI0005737                             AGGCAAGATGTCGGCATAGCTGAT-----------------GCGA------------------------------------TTTTA-AAATTCGGCTGTGTCA-CATCCAGCCAAC
nvi-mir-31a|MI0014722                             AGGCAAGATGTCGGCATAGCTGAT-----------------GCT-------------------------------------TTTGA-AATTTCGGCTGTGTCA-CATCCAGCCAGC
dpu-mir-31|MI0012240                              AGGCAAGATGTCGGCATAGCTGAC-----------------GTGC------------------------------------TAATCCGAGTGTAGCTGTGTTA-CATCGTGCCAAC
cte-mir-31|MI0010059                              AGGCAAGATGTTGGCATAGCTGAT-----------------TTAC------------------------------------ACTCT-GTGGTCAGCTCTGTCG-CATATTGCCCCC
mmu-mir-31|MI0000579                              AGGCAAGATGCTGGCATAGCTG-------------------TTGA------------------------------------ACTGA-G-AACCTGCTATGCCAACATATTGCCATC
hsa-mir-31|MI0000089                              AGGCAAGATGCTGGCATAGCTG-------------------TTGA------------------------------------ACTGG-G-AACCTGCTATGCCAACATATTGCCATC
//


# STOCKHOLM 1.0

dme-mir-33|MI0000364                                aggtgcattgtagtcgcattgTCTGT--CCCAA-------------------TTGCTTCAGGcaatacaacttcagtgcaagct
dsi-mir-33|MI0009431                                AGGTGCATTGTAGTCGCATTGTCTGT--CCCAA-------------------TTGCTTCAGGCAATACAACTTCAGTGCAAGCT
dse-mir-33|MI0009364                                AGGTGCATTGTAGTCGCATTGTCTGT--CCCAA-------------------TTGCTTCAGGCAATACAACTTCAGTGCAAGCT
dya-mir-33|MI0009636                                AGGTGCATTGTAGTCGCATTGTCTGT--CCCAA-------------------TTGCTTCAGGCAATACAACTTCAGTGCAAGCT
der-mir-33|MI0009086                                AGGTGCATTGTAGTCGCATTGTCTGT--CCCAA-------------------TTGCTTCAGGCAATACAACTTCAGTGCAAGCT
dan-mir-33|MI0008998                                AGGTGCATTGTAGTCGCATTGTCTGT---CCCAC-----------------TTG-CTCCAGGCAATACAACTGCAGTGCAAGCT
dps-mir-33|MI0001316                                AGGTGCATTGTAGTCGCATTGTCTGT---CCATC-----------------TTGATTTCAGGCAATACAACTGCAATGCAAGCT
dpe-mir-33|MI0009299                                AGGTGCATTGTAGTCGCATTGTCTGT---CCATC-----------------TTGATTTCAGGCAATACAACTGCAGTGCAAGCT
dwi-mir-33|MI0009614                                AGGTGCATTGTAGTCGCATTGTCTGTGCTCCAAAAAAAAAAAACCCCCAGTTTCTATTCAGGCAATACAACTGCAGTGCAAGCT
dmo-mir-33|MI0009249                                AGGTGCATTGTAGTCGCATTGTCTGT-ATCCTTTA----------------TTCTCTGC-GGCAATACAACTGCAGTGCAAGCT
dvi-mir-33|MI0009507                                AGGTGCATTGTAGTCGCATTGTCTGT-CTCAAAT-----------------TTGCCCGC-GGCAATACAACTGCAGTGCAAGCT
dgr-mir-33|MI0009149                                AGGTGCATTGTAGTCGCATTGTCTGT-C-CAAAAA----------------TTGCATGC-GGCAATACAACTGCAGTGCAAGCT
aae-mir-33|MI0013493                                GGGTGCATTGTAGTTGCATTGCACTTTTGCGTTCGA----------------TAACACGGTGCAATACTTCTGCAATGCAAGCC
tca-mir-33|MI0008905                                AGGTGCATTGTAGTTGCATTGCATGT-------------------------TATTCAAAGTGCAGTGTCTCTCCAGTGCAACTT
bmo-mir-33|MI0012293                                GAGTGCATTGTAGTTGCATTGCACCGGTT----------------------CCATTAACGTGCAATATGACTACAAGGCAAATC
ame-mir-33|MI0005738                                CTGTGCATTGTAGTTGCATTGCAT-GAA-----------------------ATATAACTATGCAATACTTCTACAGTGCAACTC
nvi-mir-33|MI0014718                                GAGTGCATTGTAGTTGCATTGCAT-GAAT----------------------ATTTGAAAGTGCAGTACTTCTGCAGTGCAACCC
hsa-mir-33a|MI0000091                               TGGTGCATTGTAGTTGCATTGCATGTTCTGG--------------------TGGTACCCATGCAATGTTTCCACAGTGCATCAC
hsa-mir-33b|MI0003646                               CGGTGCATTGCTGTTGCATTGCACGTGT--G--------------------TGAGGCGGGTGCAGTGCCTCGGCAGTGCAGCCC
cte-mir-33|MI0010096                                TGGTGCATTGTAGTTGCATTGCA--TGGAAGTTCAA----------------C----CGGTGCAGTGCTCCTGCAGTGCAATCA
dpu-mir-33|MI0012243                                GTGTGCATTGTAGTTGCATTGCACGTTGTCAATTC----------------TTTGTTTCGCGCAATGCTTCGGCAGTGCAACTC
mmu-mir-33|MI0000707                                TGGTGCATTGTAGTTGCATTGCATGTTCTGG--------------------CAATACCTGTGCAATGTTTCCACAGTGCATCAC
//


# STOCKHOLM 1.0

dme-mir-34|MI0000371                                                          tggcagtgtggttagctggttgtgTAG----------------CCAATTATTGCCGTTGAC-----------AATTCAcagccactatcttcactg-ccgcc
dsi-mir-34|MI0009405                                                          TGGCAGTGTGGTTAGCTGGTTGTGTAG----------------CCAATTATTGCCGTTGAC-----------AATTCACAGCCACTATCTTCACTG-CCGCC
dse-mir-34|MI0009349                                                          TGGCAGTGTGGTTAGCTGGTTGTGTAG----------------CCAATTATTGCCGTTGAC-----------AATTCACAGCCACTATCTTCACTG-CCGCC
dya-mir-34|MI0009653                                                          TGGCAGTGTGGTTAGCTGGTTGTGTAG----------------CCAATTATTGCCGTTGAC-----------AATTCACAGCCACTATCTTCACTG-CCGCC
der-mir-34|MI0009046                                                          TGGCAGTGTGGTTAGCTGGTTGTGTAG----------------CCAATCATTGCTTGTGAC-----------AACTCACAGCCACTATCTTCACTG-CCGCC
dan-mir-34|MI0008974                                                          TGGCAGTGTGGTTAGCTGGTTGTGTAG-----------------CTGGTGCTCGTTGGCA---------ATTAATTCACAGCCACTATCTTCACTG-CCGCC
dps-mir-34|MI0001317                                                          TGGCAGTGTGGTTAGCTGGTTGTGTAG---------------CCAAAATATTGCCTTTGAC-----------CATTCACAGCCACTATCTTCACTG-CCGCC
dpe-mir-34|MI0009269                                                          TGGCAGTGTGGTTAGCTGGTTGTGTAG---------------CCAAAATATTGCCTTTGAC-----------CATTCACAGCCACTATCTTCACTG-CCGCC
dwi-mir-34|MI0009551                                                          TGGCAGTGTGGTTAGCTGGTTGTGTAG----------------CCAATTAAATTGCCAAAA-------CAATAAACCACAGCCACTATCTTCACTG-CCGCC
dmo-mir-34|MI0009209                                                          TGGCAGTGTGGTTAGCTGGTTGTGTGG----------------CCACTTGAA--------------------AAATCACAGCCACTATCTTCACTG-CCGCC
dvi-mir-34|MI0009523                                                          TGGCAGTGTGGTTAGCTGGTTGTGTGG----------------CCAATTGAC--------------------AAATCACAGCCACTATCTTCACTG-CCGCC
dgr-mir-34|MI0009170                                                          TGGCAGTGTGGTTAGCTGGTTGTGTGG----------------CCAACTGAC--------------------AAATCACAGCCACTATCTTCACTG-CCGCC
agambae|chromosome_AgamP3_2R_1_61545105_1|neg|28232674-28232749               TGGCAGTGTGGTTAGCTGGTTGTGTGG-------------------------------------TTTTCCCATCTTCACAGCCACTATCCGCCCTG-CCGTC
aga-mir-34|MI0006239                                                          TGGCAGTGTGGTTAGCTGGTTGTGTGG-------------------------------------TTTTCCCATCTTCACAGCCACTATCCGCCCTG-CCGTC
aae-mir-34|MI0013456                                                          TGGCAGTGTGGTTAGCTGGTTGTGTAGAACTTTGGGGGGCTTCCGTGGCGTTCGCGCGCACACGGGGGCTCAGATTCACAACCACTATCCGCCCTG-CCGCC
tca-mir-34|MI0008906                                                          TGGCAGTGTGGTTAGCTGGTTGTGT---------------------TTTTTT---------------------GATCACGACCACTATCCATACTC-CCTCC
bmo-mir-34|MI0004975                                                          TGGCAGTGTGGTTAGCTGGTTGTGTATGGAAATGACAA----------------------------------------CAGCCACTAACGACACTGCTCCTG
ame-mir-34|MI0005739                                                          TGGCAGTGTTGTTAGCTGGTTGTGTGG----------------CTACATTGT---------------------ATATACGACCGCTATCGGCACTG-CAATT
nvi-mir-34|MI0014743                                                          TGGCAGTGTGGTTAGCTGGTTGTGTAG----------------CT-TATAGA---------------------AAGCACGACCGCTATCGACACTG-CAATT
cte-mir-34|MI0010060                                                          TGGCAGTGTGGTTAGCTGGTTGTG--A-------------------ATTAATAG------------------ATACAACAACCACTAGCTCTACTGCCTGGG
api-mir-34|MI0013935                                                          TGGCAGTGTGATTAGCTGGTTGTGTAC----------------ATATTTGATAT----------------TATACTCACGGCCACTAAGCACATT--CCACT
dpu-mir-34|MI0012244                                                          TGGCAGTGTGGTTAGCTGGTTGTGAA-----------------ATATTTACT------------------TGAATCCACAGCCACTATCCAAACTGTCCACT
cel-mir-34|MI0000005                                                          AGGCAGTGTGGTTAGCTGGTTGCATAT--------------------TTCCT-----------------------TGACAACGGCTACCTTCACTG-CCACC
mmu-mir-34c|MI0000403                                                         AGGCAGTGTAGTTAGCTGATTGC-------------------------TAATAG---------------------TACCAATCACTAACCACACAGCCAGGT
mmu-mir-34b|MI0000404                                                         AGGCAGTGTAATTAGCTGATTGTAGTG---------------------CGGTGC---------------------TGACAATCACTAACTCCACTGCCATCA
mmu-mir-34a|MI0000584                                                         TGGCAGTGTC-TTAGCTGGTTGTTGTG-------------------AGTATTAGC---------------TAAGGAAGCAATCAGCAAGTATACTGCCCTAG
api-mir-34|MI0013935                                                          TGGCAGTGTGATTAGCTGGTTGTGTAC----------------ATATTTGATAT----------------TATACTCACGGCCACTAAGCACATT--CCACT
dpu-mir-34|MI0012244                                                          TGGCAGTGTGGTTAGCTGGTTGTGAA-----------------ATATTTACT------------------TGAATCCACAGCCACTATCCAAACTGTCCACT
cel-mir-34|MI0000005                                                          AGGCAGTGTGGTTAGCTGGTTGCATAT--------------------TTCCT-----------------------TGACAACGGCTACCTTCACTG-CCACC
//


# STOCKHOLM 1.0

dme-mir-3641|MI0016041                              gtgagtgtcctgtttacagcTGGTATATTTTTCGAAAAGCCCtctaaactggtcacttccactc
//


# STOCKHOLM 1.0

dme-mir-3642|MI0016042                       gtgagtgggtcgcacggagcgtCATTTGGAATTCCCATGGCTGACgaaacgttcactctgctcttct
//


# STOCKHOLM 1.0

dme-mir-3643|MI0016043                               gtgagtttatctaaatatgcccATTTATCAATAGtcatacttatttatgctccttt
//


# STOCKHOLM 1.0

dme-mir-3644|MI0016044                                                   gtgagtgattatggtttaagtaATACGAATTAcataaactatatttaaccactat
dsimulans|3R|pos|10448027-10448087                                       GTGAGTGTTTATGGTTTAAATTATACGATTTACATAAACTATATTTAACCACTAC
dsechellia|scaffold_0|pos|10933754-10933813                              GTGAGGTTTTAT-GGTTAAGTTATACGATTTGCATAAACTATATTTAACCACTAC
//


# STOCKHOLM 1.0

dme-mir-3645|MI0016045                                          gtgagtgcaggctgtttattgCGGCGCTGTTTACTGTTTACGA------TCGCACTGGAAGTGCGCTTTCCGGCGC-Ctttggaagccagcactcaa---gt
//


# STOCKHOLM 1.0

dme-mir-375|MI0005813                               acttgggccaagggaatg-caaactGTG---------------------ATCATCCCGAAAGtttgttcgtttggcttaagtta
dsi-mir-375|MI0011763                               ACTTGGGCCAAGGGAATG-CAAACTGTG---------------------ATCATCCCGAAAGTTTGTTCGTTTGGCTTAAGTTA
dsechellia|scaffold_14|pos|828175-828265            ACTTGGGCCAAGGGAATG-CAAACTGTG---------------------ATCATCCCGAAAGTTTGTTCGTTTGGCTTAAGTTA
dyakuba|2L|pos|841567-841655                        ACTTGGGCCAAGGGAATG-CAAACTGTG---------------------AT--GCCTAGTAGTTTGTTCGTTTGGCTTAAGTTA
derecta|scaffold_4929|pos|914708-914796             ACTTGGGCCAAGGGAATG-CAAACTGTG---------------------AT--GCCTAGTAGTTTGTTCGTTTGGCTTAAGTTA
dananassae|scaffold_12916|pos|2747015-2747103       ACTTGGGCCAAGGGAATT-CAAACTGTG------------------ATCGCAATGCTAGAAGTTTGTTCGTTTGGCTTAAGTTA
dps-mir-375|MI0011609                               ACTTGGGCCAGGGGAATT-CAAACTGTG------------------ATCGCAATGCAAAAAGTTTGTTCGTTTGGCTTAAGTTA
dpersimilis|scaffold_1|pos|7140281-7140364          ACTTGGGCCAGGGGAATG-CAAACTGTG------------------ATCGCAATGCAAAAAGTTTGTTCGTTTGGCTTAAGTTA
dwillistoni|scf2_1100000004585|neg|2278821-2278915  ACTTGGGCCAAGGGAATT-CAAACTGTGAAT------------TATTTCAAAATGCAAAAAGTTTGTTCGTTTGGCTTAAGTTA
dmojavensis|scaffold_6500|neg|23808237-23808329     ACTTGGGCCAAGGGAATG-CAAACTGTTCGA---------------AAAGCATTGCAAAAAGTTTGTTCGTTTGGCTTAAGTTA
dvirilis|scaffold_12963|pos|19405401-19405492       ACTTGGGCCAAGGGAATG-CAAACTGTC------------------AACGCATTGCAATAAGTTTGTTCGTTTGGCTTAAGTTA
dgrimshawi|scaffold_15252|pos|7270331-7270432       ACTTGGGCCAAGTGGATG-TAAACTGTGAAAGCG-------CATTTTGCATATAACAAAAAGTTTGTTCGTTTGGCTTAAGTTA
aga-mir-375-1|MI0008310                             ACTTAAGCCACGCGTACA-GAAACTT---------------TTTAGAATGA------AAGAGTTTGTTCGTTTGGCTCGAGTTA
aga-mir-375-2|MI0015953                             ACTTAAGCCACGCGTACA-GAAACTT---------------TTTAGAATGA------AAGAGTTTGTTCGTTTGGCTCGAGTTA
aae-mir-375|MI0013504                               ACTTAAGCCCAACGTACA-GAAACTTGAATCTGAATGCCGTTCTAGATTGGCTTGCTAGAAGTTTGTTCGTTTGGCTCGAGTTA
tca-mir-375|MI0016345                               ACTTGAGCCTTGCGAATA----ATTC----------------CTAATTTAAAG----AGCGATTTGTTCGTGTGGCTCGAGTTA
ame-mir-375|MI0005740                               CATCGATCCTAACGATCAACAAACTTTT----------------------CACTTGAA--AGTTTGTTCGTTCGGCTCGAGTTA
nvi-mir-375|MI0014760                               CATCGATCCCAACGATCAATAAACTGTG----------------------TTATTAAACAAGTTTGTTCGTTCGGCTCGAGTTA
hsa-mir-375|MI0000783                               CGACGAGCCCCTCGCACA--AA-CCGGA---------------------CCTG----AGCGTTTTGTTCGTTCGGCTCGCGTGA
cte-mir-375|MI0010088                               GCATGGGCCAAACGTGCA--AGACTGTG---------------------TTTGA---GCTGTTTTGTTCGTCCGGCTCGCGTTA
isc-mir-375|MI0012280                               ACTCGAGCTGCCCGTGCA--AAACTGGA---------------------ACCACTGCGTTGTTTTGTTCGTTCGGCTCGAGTTA
mmu-mir-375|MI0000792                               CGACGAGCCCCTCGCACA--AA-CCGGA---------------------CCTG----AGCGTTTTGTTCGTTCGGCTCGCGTGA
//


# STOCKHOLM 1.0

dme-mir-4908|MI0017703                     --------GTAGGATTTTAAGCATTAAGCATGTATATAGTTTTTG-ctgtgctcataaagttctatag
//


# STOCKHOLM 1.0

dme-mir-4910|MI0017692                     gtttgtatggaattccatgagCTT-CAAAGTAATGCTTCTAACTCTGTGG-TTTTTCATATTTCCCAG
//


# STOCKHOLM 1.0

dme-mir-4911|MI0017693                       GTGAGGAGGAGCAAAGTGGCGCC-ACAATTTACTAGAAACTAATTGCatctttttgtccccccgcgtag-
//


# STOCKHOLM 1.0

dme-mir-4912|MI0017694                                    gtgagtagtcgtatgtttattaaGATTTACTTTCTATAAATTAATGTCCACTACTTTTAG
dsimulans|2L|neg|4699812-4699871                          GTGAGTAATCGTATGTTTATTAAGATTCACTTTCTATAAACTAATTTGCACTACTTGTAG
dsechellia|scaffold_5|neg|2925688-2925747                 GTGAGTAATCGTATGTTTATTAAGATTCACTTTCTATAAACTAATTTGCACTACTTGTAG
//


# STOCKHOLM 1.0

dme-mir-4913|MI0017695                                                   -----GTGAGTTCGATTGGAAAATT--TAAATTTA---ATGTTTAattaa-ccaattcgaattgcttag
//


# STOCKHOLM 1.0

dme-mir-4914|MI0017696                     gtgagtgagagcgagttccaatGTGGTCCTCGAAACCAGTTGTGCTTCGATCAGATTCCAAAATTGACACATTCCGACCTTGAATCACCCACAG
dsimulans|2L|pos|2697927-2698020           GTGAGTGAGAGCGAGTTTCATTGTGGTCCTCGAAACCAGTTGCGCTCCGATCAGATTCCAAAATTGACACATTCCGACCTTGAATCACCCACAG
dsechellia|scaffold_5|pos|903650-903743    GTGAGTGAGAGCGAGTTCCATTGTGGTCCTCGAAACCAGTTGCGCTCCGATCAGATTCCAAAATTGACACATTCCGACCTTGAATCACCCACAG
//


# STOCKHOLM 1.0

dme-mir-4915|MI0017697                   gtgagaaaaagtagtaaattaagcaTATCACGCAAGGACAAACATTAAGTTAAGGCCTAGTTCCTATTATACTAGGAATACTCAATCCTACTTATGCCTCTTATTCTTCTTTTCTCAG
dsimulans|X|pos|14366-14483              GTGAGAAAAAGTAGAAAATTAAGCATATCGCGCAAGGACAAGTATTAAGTAAAGTTATAGTTCCTATTATACTAGGAATACTGCATTCTACTTATGCCTCTTATTCTTTTTTTCCCAG
dsechellia|scaffold_108|pos|19656-19773  GTGAGAAAAAGTAGAAAATTAAGCATATCACGCAAGGACAAGTATTAAGTAAAGTTATAGTTCCTATTATACTAGGAATACTGCATTCTCCTTATGCCTCTTATTCTTTTTTTCCCAG
//


# STOCKHOLM 1.0

dme-mir-4916|MI0017698                     GTGGGTGTTCTTGGAAATTCGCCT-CGATCGGTAGCTaaatttctgattactcctaaaaG
dsimulans|X|neg|7292609-7292666            GTGGGTGTTCTTGGAAATTCGCCT-CGATCGGTA-CTATGCTTCTGATTACTCCTAAAAG
dsechellia|scaffold_68|neg|18228-18286     GTGGGTGTTCTTGGAAATTCGCCT-CGATCGGTAGCTAAATTTCTGATTACTCCTAAAAG
dyakuba|X|neg|17726651-17726710            GTGGGTGTTCTTGGAAATTCGCCTTCGATCGGTTGCTAAATTTCTGATTACCCCTAAAAG
derecta|scaffold_4690|pos|5984833-5984891  GTGGGTGTTCTTGGAAATTCGCCT-CGTTCGGTAGCTAAATTTCTAATTACTCCCAAAAG
//


# STOCKHOLM 1.0

dme-mir-4917|MI0017700                       GTGAGTAGCGATGGGGGTCAGATGG----CCGTGGAAGATATGTGACGATTGCCCCCTtactactatcgtctgctcaacaG------
//


# STOCKHOLM 1.0

dme-mir-4918|MI0017701                       gtgagcacgatggccacatttattGGGCAACCAATGAATTCCCGCCTGCCCACAG
dsimulans|3R|pos|17124454-17124506           GTGAGCACGATGGCCACATTTATTGGGCAACCCATGAAT-CCTC-CTGCCCACAG
dsechellia|scaffold_0|pos|17695152-17695204  GTGAGCACGATGGCCACATTTATTGGGCAACCCATGAAT-CCTC-CTGCCCACAG
//


# STOCKHOLM 1.0

dme-mir-4919|MI0017702                       gtgagtctctaggggattagcAAGCTATAATTTCTCACTTAATCCCTGAACGACTTGCAG
dsimulans|2R|pos|10571972-10572031           GTGAGTCTCTAGGGGATTAGCAAGCTATAATTCCTCAATTAATCCCTGAACGACTTGCAG
dsechellia|scaffold_1|pos|9333424-9333483    GTGAGTCTTTAGGGGATTAGCAAGCCATAATTCCTCACTTAATCCCTGAACGACTTGCAG
dyakuba|2R|neg|17148726-17148785             GTGAGTCTCTAGGGGATTAGCAAGCCATGATTCCTCCCTTAATCCCTGAACGACTTGCAG
derecta|scaffold_4845|neg|14024578-14024637  GTGAGTCTCTAGGGGATTAGCAAGCCATATTTCCACACTTAATCCCTGAACGACTTGCAG
//


# STOCKHOLM 1.0

dme-mir-4939|MI0017725                           GCATCATGCTTCTGCGATCTCTACCAATTTTCCTTGCACTCTTTGTCCTTTCCAAAAGTGACacgggtgcaggtgaagattcgGAAGAGGACGACGAAAACGACTGCAA
//


# STOCKHOLM 1.0

dme-mir-4940|MI0017726                     tggcggatata----------gatcattggttATCCCTTA---------------ATTAAAGCAaacaagatttgtttcggccgcc
//


# STOCKHOLM 1.0

dme-mir-4941|MI0017727                                                          cctcgagctgctcaccgccttTGGCTTGGACAT-CGAggcggtggccgccgctctgggagt
dsimulans|3L|pos|15362457-15362559                                              CCTCGAGCTGCTCACCGCCTTTGGCTTGGACAT-CGAGGCGGTGGCCGCCGCTCTGGGAGT
dsechellia|scaffold_0|pos|8124922-8125024                                       CCTCGAGCTGCTCACCGCCTTTGGCTTGGACAT-CGAGGCGGTGGCCGCCGCTCTGGGAGT
dyakuba|v2_chr3L_random_063|neg|17402-17504                                     CCTGGAGCTGCTCACCGCCTTCGGCTTGGACAT-CGAGGCGGTGGCCGCCGCTCTGGGCGT
dyakuba|3L|neg|18579419-18579521                                                CCTGGAGCTGCTCACCGCCTTCGGCTTGGACAT-CGAGGCGGTGGCCGCCGCTCTGGGCGT
derecta|scaffold_4784|pos|18269438-18269540                                     CCTGGAGCTGCTCACCGCCTTCGGCTTGGACAT-CGAGGCGGTGGCCGCTGCACTGGGCGT
dananassae|scaffold_13337|neg|16593416-16593517                                 TCTGGAGCTGCTCACGTCCTTCGGCATGGACAT-CGAGACAGTGGCCACCGCCCTGGGCGT
dpseudoobscura|XR_group8|pos|4268525-4268626                                    CCTGGAGCTGCTCACCTCGTTCGGACTGGACAT-CGAGGCGGTGGCGGCGGCCCTGGGCGT
dpersimilis|scaffold_29|pos|501965-502066                                       CCTGGAGCTGCTCACCTCGTTCGGGCTGGACAT-CGAGGCGGTGGCGGCGGCCCTGGGCGT
dwillistoni|scf2_1100000004837|pos|787150-787251                                CCTTGAGCTGCTCACCTCCTTCGGTTTGGATAT-TGAGGCAGTGGCAGCGGCGCTTGGCGT
dmojavensis|scaffold_6680|neg|6136680-6136781                                   CCTCGAACTGCTCACCTCCTTCGGTCTGGACAT-CGAAGCCGTGGCCGCAGCACTCGGCGT
dvirilis|scaffold_13049|pos|9209865-9209966                                     TCTCGAGCTGCTCACCTCCTTCGGCCTGGACAT-CGAGGCCGTCGCCGCCGCACTCGGCGT
dgrimshawi|scaffold_15110|pos|4981135-4981232                                   CCTCGAGCTGCTCACCTCATTCGGCTTGGACAT-TGAGGCGGTGGCAGCAGCGCTGGGTGT
agambae|chromosome_AgamP3_2L_1_49364325_1|pos|26099961-26100060                 CCTCGAGCTGCTCGCCTCGTTCGGGCTCGATAT-GGATGCGGTCGCGACGGCACTGGGCGT
//


# STOCKHOLM 1.0

dme-mir-4942|MI0017728                           ------------TATGAATACATATATTTTTATGTTTGAGTCAA-CATCGAGT-TGCCGATGTTTGGAAAA----CAtcgatgac---atcgctg-----ttggcatCGAA----ATATGTCCATATCTAATATATAGTT-----
//


# STOCKHOLM 1.0

dme-mir-4943|MI0017729                           ttttattttctctgtgttttcaGTTAATGAAAGATAGtgaacacagtgctaaatgaaaga
dsimulans|chr2L_Mrandom_170|neg|8944-9048        TTTC---TTCTCTGTCGTTTCAGTTAATGAAAAGTAGTAAACACAGTGCTAAATGAAAGA
dsechellia|scaffold_7|neg|174907-175011          TTTC---TTCTCTTTCTTTTCAGTTAATGAAAAGTAGTAAACACAGTGCTAAATGAAAGA
dyakuba|2R|pos|4574476-4574568                   ATTG---TTCTTTGTC-TTTCAGTTAATGAAAAGTAGTAAACACAGTGCTAAATGAAAGA
derecta|scaffold_4845|neg|19592422-19592532      ATTCTTCTCTGTTTTTTTTTCAGTTAATGAATAGTAGCAAACACAGTGCTAAATGAAAGA
//


# STOCKHOLM 1.0

dme-mir-4944|MI0017730                            tttctgcttctgccgctgagcaAGTTTTAAATATTACCGCttagttacagctgcaggaagaa
dsimulans|3R|pos|15041606-15041732                --TCTGCTCCTGCCGCCTAGCAAGTTTTAAATATTAACGCTTAGTTACAGCTGCAGGAAGAA
dsechellia|scaffold_0|pos|15602747-15602873       -TTCTGCTCCTGCCGCCGAGCAAGTTTTAAATATTAACGCTTAGTTACAGCTGCAGGAAGAA
dyakuba|3R|neg|10367082-10367210                  TCGCTGCTCCTGCCGCCGAGCAAGTTTTAAATATTAACGCTTAGTTACAGCTGCAGGAAGAA
derecta|scaffold_4770|pos|15270455-15270582       TG-CTGCTTCTGCCGCCGAGCAAGTTTTAAATATTAACGCTTAGTTACAGCTGCAGGAAGAA
//


# STOCKHOLM 1.0

dme-mir-4945|MI0017731                              --GTGATGGTGCTGGTGGTGGTGCCTTCATTGTttttctcttctttttgttgttTGACTTTTACACTTTTGAACAACAAGCCGAAAGGAAAAAGCATGAAGGAATGCAAAGTATTCG---
//


# STOCKHOLM 1.0

dme-mir-4946|MI0017732                                                         -----GCTCGATTGCTGCAACTAAGAAACAAAtattttcagttgttcattgcaAATTA-ATTTATGTA---------CATTGCTATGAAAT---CAATTG-AAAATATAATTGTATCCTAGGCTTATCAGCTGCA------------
//


# STOCKHOLM 1.0

dme-mir-4947|MI0017733                     AAAGCGACCCACCCATTCCCcttccgcccatatttatccttcgTCTACTGTTTCATCGCAGGATTTAAGTGGGCGGAGCACGGAATTCGGGGGCGTGGCG
//


# STOCKHOLM 1.0

dme-mir-4948|MI0017734                                                     cggcgggcgtggcgtgcgtgatCCTGGTTGTGGTGAccacgccggtgcgcttgccctc
//


# STOCKHOLM 1.0

dme-mir-4949|MI0017735                                cggcacactcgcacacacacaCGTGTGCCATTCTGGTTTTGCagtggtgtgcgtgtgtgcctcg
//


# STOCKHOLM 1.0

dme-mir-4950|MI0017736                                        aaatgccaaccattcatcatgaAATTATAAATAGTAT--CAtttcaagatgcatggtaaggct
//


# STOCKHOLM 1.0

dme-mir-4951|MI0017737                                tcgggtgaggtttctgatgctTTGTCTCTTAAGTTTTTCCTAACAATTAAACCCTATGTCGGTATTACGAATAcca--tcaaaaaacctcacccacca
dsimulans|3R|neg|4327121-4327270                      TCGGGTGAGGTTTCTGATGCTTTGTCTCTTAAGTTTTCCCTAAAAATAAGACCCTATGTCGGTATTTCGAATACCA--TCAAAAAACCTCACCCACCA
dsechellia|scaffold_6|neg|4348805-4348954             TCGGGTGAGGTTTCTGATGCTTTGTCTCTTAAGTTTTCCCTAACAATTAGACCCTATGTCGGTATTTCGAATACCA--TCAAAAAACCTCACCCACCA
dyakuba|3R|pos|5943450-5943602                        TCGGGTGAGGTTTCTGATGCTTTGTCTCTTAAGTTTTTCCTAACAACTAGTCCCTATGTTGGTACTACGAATACCAAATCAAAAAACCTCACCCACCA
dyakuba|v2_chrUn_3576|pos|102-254                     TCGGGTGAGGTTTCTGATGCTTTGTCTCTTAAGTTTTTCCTAACAACTAGTCCCTATGTTGGTACTATGAATACCAAATCAAAAAACCTCACCCACCA
derecta|scaffold_4770|neg|4529516-4529650             TCGGGTGAGGTTTCTGATGCTTCGTCTCTTAAGTTTTCCATAACAATTGGTCCCTATGTTGGTATTACAAATACCATACCAAAAAACCTCACCCACCA
//


# STOCKHOLM 1.0

dme-mir-4952|MI0017738                                                          gccggatccggatgtcgcggcgaCGACGAGGACGAGTGCACgccgccattcgaatcgggtag
dsimulans|3R|pos|18115691-18115816                                              GCCGGATCCGGATGTCGCGGCGACGACGAGGACGAGTGCACGCCGCCATTCGAATCGGGTAG
dsechellia|scaffold_0|pos|18660837-18660962                                     GCCGGATCCGGATGTCGCGGCGACGACGAGGACGATTGCACGCCGCCATTCGAATCGGGTAG
dyakuba|3R|pos|19151986-19152111                                                GCCGGATCCGGATGTCGCGGCGACGACGAGGACGAGTGCACGCCGCCATTCGAATCGGGAAG
derecta|scaffold_4820|neg|9770846-9770971                                       GCCGGATCCGGATGTCGCGGCGACGACGAGGACGAGTGCACGCCGCCATTCGAATCGGGAAG
dananassae|scaffold_12911|pos|5347608-5347733                                   GCGGGATCCGGGTGCCGGGGCGATGACGAGGACGAGTGCACGCCACCCTTCGAGTCGGGCAG
dpseudoobscura|2|neg|13773170-13773282                                          GCCGGGTCCGGGTGCCGCGGCGACGACGAGGACGAGTGCACACCGCCCTTCGAGTCGGGCAG
dpersimilis|scaffold_0|pos|6673744-6673856                                      GCCGGGTCCGGGTGCCGCGGCGACGACGAGGACGAGTGCACACCGCCCTTCGAGTCGGGCAG
dwillistoni|scf2_1100000004902|pos|2782036-2782161                              GCCGGATCCGGTTGTCGCGGCGACGATGAAGACGAATGTACGCCGCCCTTCGAGTCGGGCAG
dmojavensis|scaffold_6540|neg|33300224-33300349                                 GCCGGATCTGGGTGTCGCGGCGACGACGAGGATGAATGCACGCCGCCCTTCGAGTCGGGCAG
dvirilis|scaffold_12822|neg|645555-645680                                       GCCGGGTCCGGTTGTCGCGGCGACGACGAGGACGAATGCACGCCCCCCTTCGAGTCGGGCAG
dgrimshawi|scaffold_15074|pos|3142710-3142835                                   GCGGGATCCGGGTGTCGCGGCGACGATGAGGACGAATGCACGCCGCCCTTCGAGTCGGGCAG

//


# STOCKHOLM 1.0

dme-mir-4953|MI0017739                                                      -----------TAAAGTTCACAGGCGACCATGAATGTTAATAAAGAA---TATTTACCAATAAAGTTTTAttttttattgaagg---tcatggacaTCCTTGAACCGATT-
//


# STOCKHOLM 1.0

dme-mir-4954|MI0017740                      atacccgagccatgatagattgAAGTCAACCCAAt-cgatcgcggt--tcgagtgctc
//


# STOCKHOLM 1.0

dme-mir-4955|MI0017741                              cgcggagaaaaaaatccccagaAACATAATATCAGGATGCTCTC--TATCT----------------------CTGTCTCTGTCTAACGCTTAATTGTTGCTCAATTGCGAATTAATGTCtggggctttttttctccgtgca
dsimulans|X|neg|1743339-1743530                     CGCGGAGAAAAAAATCCCCAGAAACATAATATCAGGATGCTCTCTATATCTATCTCAGTCTGGGCCCAAGTGTCTGTCCCTGTCTGACGCTTAATTGTTGCCCAATTGCGAATTAATGTC-GGGGCTTTTTTTCTCCGTGCA
dsechellia|scaffold_10|neg|2212720-2212911          CGCGGAGAAAAAAATCCCCAGAAACATAATATCAGGATGCTCTCTATATCTATCTCAGTCTGGGCCCAACTGTCTGTCCCTGTCTGACGCTTAATTGTTGCTCAATTGCGAATTAATGTC-GGGGCTTTTTTTCTCCGTGCA
dyakuba|X|pos|5905998-5906167                       CGCCGAGAAAAAAATCCCCAGAAACATAATATCAGGATGCTCTCCCTGTCT----------------------CTGTCTTACGCTTA-ATTTAATTGTCGCTCAATTGCGAATTAATGTCGGGGGCTTTTTTTCTCCGTGCA
derecta|scaffold_4644|neg|2389136-2389305           CGCTGAGAAAAAAATCCCCAGAAACCTAATATCAGGATGCTCTCTGTCTCC----------------------CTGTCTCTGTCTCACGGCAAATTGTTGCTTAATTGCGAATTAATGTC-GGGGCTTTTTTTCTCCGTGCA
//


# STOCKHOLM 1.0

dme-mir-4956|MI0017742                                 cgatggccagcaacaactcgctGAATAATCTCTgcggattgtcgctgggcagcgg
dsimulans|X|neg|5492788-5492904                        CGATGGCCAGCAACAACTCGCTGAATAACCTCTGCGGATTGTCGCTGGGCAGCGG
dsechellia|scaffold_24|neg|199950-200066               CGATGGCCAGCAACAACTCGCTGAATAATCTCTGCGGATTGTCGCTGGGCAGCGG
dyakuba|X|pos|14374809-14374924                        CGATGGCCAGCAACAATTCGCTGAATAACCTCTGCGGACTGTCGCTGGGCAGCGG
derecta|scaffold_4690|neg|15890260-15890375            CGATGGCCAGCAACAATTCGCTGAATAACCTCTGCGGACTGTCGCTGGGCAGCGG
dananassae|scaffold_13117|neg|2326329-2326430          CCATGACCAGCAACAATTCGCTTAACAATCTGTGCGGCCTGTCGCTGGGCAGCGG
dpseudoobscura|XL_group1a|neg|6391547-6391646          CAATGACCAGCAACAATTCGCTTAGCAATCTATGCGGACTGTCGCTGGGCAGCGG
dpersimilis|scaffold_25|pos|931294-931393              CAATGACCAGCAACAATTCGCTTAGCAATCTATGCGGACTGTCGCTGGGCAGCGG
dwillistoni|scf2_1100000004590|pos|2984549-2984661     CGATGGCCAGTAACAATTCATTGAACAACCTGTGCGGTCTATCATTGGGCAGCGG
dmojavensis|scaffold_6359|neg|1380704-1380806          --ATGGCCAGCAACAATTCGCTGAACAATCTGTGCGGCCTATCGATCGGCAGCGG
dvirilis|scaffold_12928|neg|60678-60783                CAATGGCCAGCAACAATTCGCTGAACAATCTGTGCGGCCTATCGATTGGCAGCGG
dgrimshawi|scaffold_14853|neg|6692735-6692821          --ATGGCCAGCAACAATTCGCTGAACAATCTGTGCGGCCTATCGATAGGCAGCGG
//


# STOCKHOLM 1.0

dme-mir-4957|MI0017743                           tacgcactctgctggcagcgctGTCGGCGTCGCTGccagctgccagcagcgagcgg
//


# STOCKHOLM 1.0

dme-mir-4958|MI0017744                                                      gggatctggaacgggctctggtTCTAGATCAGGATCCAATCATGCACCCGGTCcaggtaccgctccaggtcccgt
//


# STOCKHOLM 1.0

dme-mir-4959|MI0017745                              ctggccatgatttgcagcaggtATCTCCGAGAGCAGATGATACGCAGCCAGTTGCGTTTCATGACCAAACGGCATGTGAAGCGTGCCCTGCG
dsimulans|X|neg|14724073-14724190                   CTGGCCATGATCTGCAGCAGGTACCTCCGAGAGCAGATGATACGCAGCCAGCTGCGTTTCATGACCAAGCGGCATGTGAAGCGTGCCCTGCG
dsechellia|scaffold_8|neg|1352304-1352421           CTGGCCATGATCTGCAGCAGGTATCTCCGAGAGCAGATGATACGCAGCCAGCTGCGTTTCATGACCAAGCGGCATGTGAAGCGTGCCCTGCG
dyakuba|X|neg|17654827-17654944                     CTGGCCATGATCTGCAGCGGGTATCTTCGGGAGCAGATGATACGCAGCCAGTTGCGGTTCATGACCAAGCGGCATGTGAAGCGCGCCCTGCG
derecta|scaffold_4690|neg|9326398-9326513           CTGGCCATGATCTGCAGCAGGTATCTACGGGAGCAGATGATCCGCAGCCAGCTGCGGTTCATGTCCAAGCGGCATGTGAAGCGCGCCCTACG
dpseudoobscura|XL_group1e|neg|10756239-10756354     CTGGCCATGCTGTCCATCAAGAGTCTGCGCGAGAAGATGATCCGCAGCCAGCTGTCCTTCATGACCAAACGACATGTGCAGCGGGCCCTGCG
dpersimilis|scaffold_14|neg|190443-190558           CTGGCCATGCTGTCCATCAAGAGTCTGCGCGAGAAGATGATCCGCAGCCAGCTGTCCTTCATGACCAAACGACATGTGCAGCGGGCCCTTCG
dwillistoni|scf2_1100000004909|neg|8247044-8247144  CTGGCCATGATGCTGAGCAAGAGTGTGCGTGAGCAAATGATTCGCAGTCAATTGCGTTTTATGCCCAAACGGCATATCCAACGAGCTCTCAG
dmojavensis|scaffold_6473|pos|9166600-9166707       CTGGCCATGATGCTCAGCCGGACGCTGCGCGAGCTGATGATACGCAGCCAATTGCGCTATATGACCAAACAGCATGTGCAGCACGTCTTCAG
dvirilis|scaffold_12726|neg|998469-998577           CTGGCCATGATGCTCAGCCGGACGCTGCGTGAGCTGATGATACGCAGCCAATTGCGCTTCATGACCAAGCAGCATGTACAGCGCGTTTTCCG
//


# STOCKHOLM 1.0

dme-mir-4960|MI0017746                    --ACACAAGGCCTGCCGCCCAAGAAACGCAAGCCCAGAAGTCCGGCAGTCGAGAATCACGAGGGActgggaccttgggcttacggtTCTCAGTTTGGCTTGAC
//


# STOCKHOLM 1.0

dme-mir-4963|MI0017749                     ggtttcataacgcagagaatcATCAGCGTGAAGGAATGattctctgcgggctggaaccag
//


# STOCKHOLM 1.0

dme-mir-4965|MI0017751                           gagatgagcgcctgatgtgatGATGAAGTAGATCGAtcacaccacacactcactcacc
dsimulans|chrX_Mrandom_804|pos|1776-1861         GAGCTGAGCGCCTGATGTGATGATGAAGTAGATCGATCACACCACACACTCACTCACC
dsechellia|scaffold_17|pos|323477-323562         GAGCTGAGCGCCTGATGTGATGATGAAGTAGATCGATCACACCACACACTCACTCACC
//


# STOCKHOLM 1.0

dme-mir-4966|MI0017752                              tactaaatatattgcacatgttCATGCAtgttcaacatatttagcactca
//


# STOCKHOLM 1.0

dme-mir-4967|MI0017753                      tgcattttctctctgttaacATGTACACATAATTCCTGtaacaaagggcatttgcaatgt
dsimulans|2R|neg|4528990-4529096            TGCATTTTCTCTCTGTAAACATGTACACATAATTCCTGTAACAAAGGGCATTTGCAATGT
dsechellia|scaffold_1|neg|3512324-3512430   TGCATTTCCTCTCTGTAAACATGTACACATAATTCCTGTAACAAAGGGCATTTGCAATGT

//


# STOCKHOLM 1.0

dme-mir-4969|MI0017755                         cggtaaattgaatgatgagtgggaGGATGTCGC-TGCCATTGTTTGGTTGATAAGG------GAGCCTGGCGCACTATTACCTGGCTCTCTGAAACGAGAGCccacctgtcaatcaataccacc
dsimulans|3R|neg|17429885-17430042             CGGTAAATTGAATGATGAGTGGGAGGATGTCGC-AGCCATTGTTTGGTTGATAAGG------GAGCCTGGCGCACTATTACCTGGCTCTCTGAAACGAGAGCCCACCTGTAAATCAATACCACC
dsechellia|scaffold_0|neg|17996597-17996751    CGGTAAATTGAATGATGAGTGGGAGGATGTCGC-AGCCATTGTTTGGTTGATAAGG------AAGCCTGGCGCACTATTACCTGGCTCTCTGAAACGAGAGCCCACCTGTCAATCAATACCACC
dyakuba|3R|neg|18444220-18444377               CGGTAAATTGAATGATGAGTGGGAGGATGTCGC-AGCCATTGTTTGGCTGATAAGG------GAGCCTGGCGCACTATTACCTGGCCCTCTGAAACGAGAGCCCACCTGTCAATCAATACCACC
derecta|scaffold_4820|pos|10462897-10463054    CGGTAAATTGAATGATGAGTGGGAGGATGTCGC-AGCCATTGTTTGGCTGATAAGG------GAGCCTGGCGCACTATTACCTGGCCCTGTGAAACGAGAGCCCACCTGTCAATCAATACCACC
//


# STOCKHOLM 1.0

dme-mir-4970|MI0017756                         --CCAAAGGTGGGCGACAAGGGct-gggagcagcagttgctggcgGTATTCTGAAGCTGCTCTTCCGTGGGTTGCTCTTGCTCCTGACCC--TCCTCTTCCTCCGCTT-
dsimulans|2L|pos|10541304-10541406             --CCAAAGGTGGGCGACAAGGGAT-GGGAGCAGCAGTTGCTGGCGGTATTCTGAAGTTTCTTTTTCGTGGGCAGCTCTCGCTCCTGACCC--TCCTCTTCCTCCGCTT-
dsechellia|scaffold_3|pos|6159529-6159631      --CCAAAGGTGGGCGACAAGGGAT-GGGAGCAGCAGTTGCTGGCGGTATTCTGAAGTTGCTTTTTCGTGGGCAGCTCTCGCTCCTGACCC--TCCTCTTCCTCCGCTT-
dsechellia|scaffold_8|neg|1047720-1047766      --AAGCCTGCTGTTG-CTGCTGCTTGGAGGAAGCTGCTCTTGCCGCTGAT--GGTTCCTCTTCCTCCTCATCCTCCTCGGAATCATCGCTA-GGATGGGCAGCGGGTG-
dyakuba|2L|pos|7146381-7146481                 --CCAAAGGTGGGCGAGAGGGGCT-GTGAGCAGCCGTTGCTGGCGGTGTTCTGTCTCTGCTCCTCCGCCGGCTGCTGTTGCTCCTGACCC--TCCTCGTCCTCCGCGT-
derecta|scaffold_4929|neg|14689303-14689400    --CCAAAGGTAGGTGAGAGGGGCT-GGGAGCAGCCGTTGCTGGCGGTATTCTGCCTCTGCTCCTCCACCGGCTGCTGTTGTTCCTGAACC--ACCTCGTCCTCTGGTT-
dpseudoobscura|3|neg|14693293-14693330         --CCAAATGTGGGGGACAAGGGCT-GGGAACAGCCATTGCTCTGAGTGATGTGCTGCTCCTCCCGCTCTCCCGTTGGCAGTTCCTCATCC--TCCTCGTCCGGGTCTA-
dpersimilis|scaffold_40|pos|713135-713185      -ATCCTTAGCCGTTAACAGATCCT--CCTGCCGCTGCTCTTTCCGGTCCT--GCTCCTGCTCCTGCCCCTCCTCTTTCTGCTGCTGCTGTT-GCT--TACTGCGCCTTG
dpersimilis|scaffold_4|pos|2921887-2921924     --CCAAATGTGGGGGACAAGGGCT-GGGAACAGCCATTGCTCTGAGTGATGTGCTGCTCCTCCCGCTCTCCCGTTGGCAGTTCCTCATCC--TCCTCGTCCGGGTCTA-
dvirilis|scaffold_12963|neg|14649053-14649102  CTGTTTCAGCAGCTC-CTCCTGCT--GCTGCAGCTGCTCCTTCCGCTGTT--GCTCTTCCTGCTGTCGCTTCTCTTCCTGCTGTCGCTTTT-GTTGTTTCAGCAGCT--
dgrimshawi|scaffold_15110|pos|8941270-8941312  TGCCGCTCGACGTGGTTATG--CT-GGATGCAGC-GCTGCTGGCGGTATTCAGATGCTGCTGCTTCGACAAT--TGGCTGCTTGTCGTCCCATCTTTGCCGGCAACGG-
//


# STOCKHOLM 1.0

dme-mir-4971|MI0017757                              ggatgagcttgtcagtggcggaTCC------AGGAGCAATTCTGCCGCTGGCGACAGATCATCGGCCACTGACAATGCCCATTCACTGTTCGAGGAGATC
dsechellia|scaffold_129|neg|25387-25497             TGATGAGCTTGTCAGTGGCGGATCC------AGGAGCAATTCTGCCGCTGGCGACAGATCATCGGCCACTGACAATGCCCAGTCACTGTTCGAGGAGATC
dyakuba|v2_chrUn_2367|pos|20-130                    GGATGAGCTTGTCAGTGGCGGATCC------AGGAGCAATTCTGCCGCTGGCGACAGATCATCGGCCACTGACAATGCCCACTCACTGTTCGAGGAGATC
dyakuba|2L|neg|3450859-3450969                      GGATGAGCTTGTCAGTGGCGGATCC------AGGAGCAATTCTGCCGCTGGCGACAGATCATCGGCCACTGACAATGCCCACTCACTGTTCGAGGAGATC
derecta|scaffold_4929|neg|3498128-3498237           GGATGAGCTTGTCAGTGGTGGATCC------AGGAGCAATTCTGCCGCTGGCGACAGATCATCGGCCACTGACAATGCCCACTCGCTGTTCGAGGAGATC
dananassae|scaffold_12943|pos|2497953-2498059       CGACGAGCTTGTCAGTGGCGGCTCC------ATAAAGAATCCTGCCGCTGGCGACAGACAGTCGGCCACTGACAACGCGCACTCGCTGTTCGAGGAAATA
dpseudoobscura|4_group3|neg|936715-936813           TGATGAGCTGGTCAGTGGTGGCTCCTCCGCCATTAGCAATTCTGCCGCTGGCGACAGATTGTCGGCCACTGACAATGCCCATTCACTGTTCGAGGAGATC
dpersimilis|scaffold_1|neg|2415184-2415282          TGATGAGCTGGTCAGTGGTGGCTCCTCCGCCATTAGCAATTCTGCCGCTGGCGACAGATTGTCGGCCACTGACAATGCCCATTCACTGTTCGAGGAGATC
//


# STOCKHOLM 1.0

dme-mir-4975|MI0017761                       GGGCAAATAAAGCACGTTGCTCCCTGtttacttgggttttctgttcaTTTCGCCTATCGAACGTTGAACTTAAAAAGCCACGATCAGTTGTTTAACATACAGATATCTCTG
//


# STOCKHOLM 1.0

dme-mir-4976|MI0017762                                 tccaggctgtcgtccatggagtTTGTGTTGTCAGCATTCAGCtcggtggatgtcagccagcg
dsimulans|2R|neg|1535709-1535811                       TCCAGGCTGTCGTCCATGGAGTTTGTGTTGTCAGCATTCAGCTCGGTGGATGTCAGCCAGCG
dsechellia|scaffold_1|neg|401459-401560                TCCAGGCTGTCGTCCATGGAGTTTGTGTTGTCAGCATTCAGCTCGGTGGATGTCAGCCAGCG
dyakuba|2L|neg|15457694-15457796                       TCCAGGCTGTCGTCCATTGAGTTTGTGTTGTCTGCATTCAGCTCGGTGGATGTCAGCCATCG
derecta|scaffold_4929|pos|19824522-19824624            TCCAGGCTGTCGTCCACGGAGTTCGTGTTGTCGGCATTCAGCTCGGTGGATGTCAGCCAGCG
dananassae|scaffold_13266|neg|9050268-9050365          TCCAAGTTATCGTCAAGCGGGTTTGTGTTGTCGCCATTTAGCTCCGTAGATGTCAGCCACCG
dpseudoobscura|3|neg|994584-994681                     TCCGAGGCATCGTCCGGCGTGTTTGTGCTGTCAGCATTCAGCTCCGTCGATGTCAGCCACCG
dpersimilis|scaffold_2|neg|1175600-1175697             TCCGAGGCATCGTCCGGCGTGTTTGTGCTGTCAGCATTCAGCTCCGTCGATGTCAGCCACCG
dwillistoni|scf2_1100000004558|pos|52423-52507         TCCAAGCTAACGTCCAGTGTATTGGTATTTTCAACATTCAGCTCTGTGGATGTTAGCCAACG
dmojavensis|scaffold_6496|pos|8124872-8124946          GTCAAGCTATCGTCGAGCGTGTTTGTGCTGTCAACATTGAGTTCCGTCGATGTCAGCCAGCG
dvirilis|scaffold_12875|neg|15675073-15675152          GCCAAGCTATCGTCGAGCGTGTTTGTGCTGTCAACATTCAGTTCCGTCGATGTCAGCCAGCG
//


# STOCKHOLM 1.0

dme-mir-4977|MI0017763                       tttcttttgcgacgtgcaataCTCTGTGGCAGAAGtcttgcaccgttccaaaagagag
dsimulans|chrU_M_308|neg|651-755             TTTCTTTTGCGACGTGCAATACTCTGTGGTTCAAGTCTTGCACCGTTCCAAAAGAGAG
dsechellia|scaffold_1|neg|944278-944382      TTTCTTTTGCGACGTGCAATACTCTGTGGCAGAAGTCTTGCACCGTTCCAAAAGAGAG
dyakuba|2L|neg|15977537-15977641             TTTCTTTTGCGACGTGCAATACTCTGTGGCAGAAGTCTTGCATCGTTCCAAAAGAGAG
derecta|scaffold_4929|pos|19300569-19300673  TTTCTTTTGCGACGTGCAATACTTTGTGGCAGAAGTCTTGCACCGTTCCAAAAGAGAA
//


# STOCKHOLM 1.0

dme-mir-4978|MI0017764                              -----GGACTTTCCACTTTTC---GTTTGGCTGgcctggaa-aagctctctttctCTATTGCCTC-TA-TGGCTCGGCAGCGCTGGGCGCCTAATCCGAATTGCGAGAAAGATCCGCTTTTCGAGCCAAAAACC-ATCGA--AAAGCCTGGCAAGCACACA-
dsimulans|2R|neg|8329899-8330046                    -------ACTTTCCACCTTTCCACGTCTGGCTGGCCTGGAA-AAGCTCTCTTTCTCTATTGCCTC-TA-TGGCTCGGCCGCGCTGGGCGCCTAATCCGAATTGCGAGAAAGATCCGCTTTTCGAGCCAAAAACC-ATCGA--AAAGCCTGGCAAGCGCACA-
dsechellia|scaffold_1|neg|7418510-7418657           -------ACTTTCCACCTTTCCACGTCTGGCTGGCCTGGAA-AAGCTATCTTTCTCTATTACCTC-TA-TGGCTCGGCAGCGCTGGGCGCCTAATCCGAATTGCGAGAAAGATCCGCTTTCCGAGCCAAAAACC-ATCGA--AATGCCTGGCAAGCACACA-
dyakuba|2R|pos|7060242-7060387                      ----TGGACTTTCCACTTTTC---GTTTGTCTGGCCTGGAA-AAGCTCTCTTTCTCTATT-CCTC-TA-TGGCTCGCCAGCGCTGGGCGCCTAATCCGAATTGCGAGAAAGATCCGCTTTTCGAGCCAAAAACC-ATCGA--ATAGCCCGGCAAGCACACA-
derecta|scaffold_4845|pos|15928231-15928376         ----CGGACTTTCCACTTTTC---GTCTGGCTGGCCTGGAA-AAGCTCTCTTTCTCTAT-GCCTC-TA-TGGCTCGGCAGCGCTGGGCGCCTAATCCGAATTGCGAGAAAGATCCGCTTTTCGAGCCAAAAACC-ATCGA--ATAGCCGTGCAAGCACACA-
//


# STOCKHOLM 1.0

dme-mir-4979|MI0017765                                      atatatacttgttctatgta-ttAGTTATTTGCAAAGGAatacatgtgcct-gtatatatat
dsimulans|2R|neg|18187660-18187766                          ATATATACTTGT-CTATGTA-TTAGTTATTTGCAAAGGAATACATGTGCGT-GTATATATAT
dsechellia|scaffold_9|neg|2901922-2902029                   ATATATACTTGTTCTATGTA-TTAGTTATTTGCAAAGGAATACATGTGCGT-GTATATATAT
dyakuba|2R|neg|19599608-19599708                            ATATATACTTGTTCTGTGTA-TCAATTATTTGCAAAGGAATACATGTGCCT-GTATATATAT
derecta|scaffold_4845|neg|20984395-20984496                 ATATATACTTGTTCTATGTA-TTAATTATTTGCAAAGGAATACATGTGCCT-GTATATATAT
dananassae|scaffold_13266|neg|8260400-8260492               ATATATACTCAATCGATGTACTTGGTTATTTGCAAAGGAATACACTGCGTATGTATATATAT
dpseudoobscura|3|pos|9376560-9376649                        ATATATACTCATTTCATGTACTTGTTTATGTGCAAAGGAATACATTTTTGTTCTATATATAT
dpersimilis|scaffold_4|pos|4699777-4699866                  ATATATACTCATTTCATGTACTTGTTTATGTGCAAAGGAATACATTTTTGTTCTATATATAT
dwillistoni|scf2_1100000004954|pos|2403467-2403568          ATATATACGCATTTTCTGTATATGACTATATGCAAAGGTATACATTTAT---GTATATATAT
//


# STOCKHOLM 1.0

dme-mir-4980|MI0017766                               --------GAAGAGGCTGAGAGCGGGAAAGTGAGAAGTAGAGAGCGC-AGATAGGGAGTGGGAGCTTATACCGTTATAA-Agcca-acttccgttctgcgtttcgTTCCAACCCCCCACCTCTCTTTCCCTCT
dsimulans|chr2R_Mrandom_143|pos|6140-6261            --------GAAGAGGCGGAGAGCGGGAAAGGGCGAAGAAGAGAGCGC-AGACAGGGAGTGGGAGCTTGTACCGTTATAA-AGCCA-ACTTCCGTTCTGCGTTTCATTCCCCCGCACCCCACCTCTTTCCCTCT
dsimulans|2R|pos|2410836-2410956                     --------AAAGAGGTGGAGAGCGGGAAAGGGCGAAGAATAAAGCGC-AGACAGGGAGTGGGAGCTTGTACCGTTATAA-AGCCA-ACTTCCGTTCTGCGTTTCGTTCCCCCCCACCCCACCTCTTTCACTCT
dsechellia|scaffold_1|pos|1330292-1330413            --------GAAGAGGCGGAGAGCGGGAAAGGGCGAAGAAGAGAGCGC-AGACAGGGAGTGGGAGCTTGTACCGTTATAA-AGCCA-ACTTCCGTTCTGCGTTTCATTCCCCCGCACCCGACCTCTTTCCCTCT
dyakuba|2L|pos|16346706-16346816                     --------GAAGACGCGGACAACGGGAAAGGGCAAACACGAGAGCGC-AGGAAGGCAGTGGGAGCTTGTACCGTTATAA-AGTCA-AATTCCGTTCTGTGTTTCTTTTCACCC--CCC-ACCTCTTCCTCTCT
//


# STOCKHOLM 1.0

dme-mir-4981|MI0017767                           TGGCCACGTGCCCGCAAGACGCCTTCGGCCGGCGCAAAGTTTCAATTTGATATTCCttggccggtcgagc--agcgtctTGGGGTTGTTCGTGGATT
dsimulans|chr2R_Mrandom_183|pos|3137-3231        TGGCCACGTGCCTGCAAGACGCCTTCGGCCGGCGCAAAGTTTCAATTTGATATTCCTTGGCCGGTCGAGC--AGCGTCTTGGGGTTGTTCCTGGATT
dsechellia|scaffold_1|pos|1540690-1540784        TGGCCACGTGCCCGCAAGACGCCTTCGGCCGGCGCAAAGTTTCAATTTGATATTCCTTGGCCGGTCGAGC--AGCGTCTTGGGGTTGTTCCTGGATT
dyakuba|2L|pos|16559931-16560027                 TGGCCACGTGCCTGCAAGACGCCTTCGACCGGCGCAAAGTTTCAATTTGATATTCCTTGGCCGAACGAACGGAGCGTCTTGGGGTTGTTTCGGGATT
derecta|scaffold_4929|neg|18723394-18723485      TGGCCACGTGCCTGCAAGACGCCTTCGGCCGGCGCAAAGTTTCAATTTGATATTCCTTGGCCGGTCG-----AGCGTCTTGGGGTTGTTTCGGGATT
//


# STOCKHOLM 1.0

dme-mir-4983|MI0017769                                 cacttgctcgtttgcatt-------tctgAAAAATGTA--TACGCAAAA-----ACCAAAATCAgaaattcttttgagcaagtgtg
dsimulans|2R|pos|14228647-14228754                     CACTTGCTCGTTTGCATT-------TCTGAAAAATGTA--TACGCAAAA-----ACCAAAATCAGAAATTCTTTTGAGCAAGTGTG
dsechellia|scaffold_1|pos|13039580-13039687            CACTTGCTTGTTTGCATT-------TCTGAAAAATGTA--TACGCAAAA-----ACCAAAATCAGAAATTCTTTTGAGCAAGTGTG
dyakuba|2R|neg|13649065-13649179                       CACTTGCTCGTTTGCATTTGTATTTTCTGAAAAATGTA--TACGCAAAA-----ACCAAAATCAGAAATTCTTTTGAGCAAGTGTG
derecta|scaffold_4845|pos|9723520-9723627              CACTTGCTCGCTTGCATTG-------CTGAAAAATGTA--TACGCAAAA-----ACCAAAATCAGAAATTCCTTTGAGCAAGTGTG
dananassae|scaffold_13266|neg|9754425-9754540          CACTTGCTTGTTTGCATTT-----CTCGCAAAAATATTCATATGCAAGACCAAAATCAGAATCAGAAATTCTTTTGGGCAAGTGTG
//


# STOCKHOLM 1.0

dme-mir-4984|MI0017770                                 agcgaatacgc--ctcgg--atccaatcaCGTTTCAAGATCGAGGTGaattctttgacgtattcgctgg
dsimulans|2L|neg|7922201-7922323                       AGCGAATGCGC--CTCGG--ATCCAATCACGTTTCAAGATCGAGGTGAATTCTTTGACGTATTCGCTGG
dsechellia|scaffold_3|neg|3638654-3638776              AGCGAATACGC--CTCGG--ATCCAATCACGTTTCAAGATCGAGGTGAATTCTTTGACGTATTCGCTGG
dyakuba|2L|neg|10772588-10772703                       GGCAAATACGC--CTCGG--ATCCAATCACGTTTCAAGATCGAGGTGAATTCTTTGACGTATTCGCTGG
derecta|scaffold_4929|neg|17047225-17047340            AGCAAATACGC--CTCGG--ATCCAATCACGTTTCAAGATCGAGGTGAATTCTTTGACGTATTCGCTGG
dananassae|scaffold_12916|neg|9486446-9486515          ACTTAACTCACTTCGTGGCTTCCAAATCACGTTTCAAGATCGAGGTAAATTCTTTGACGTATTCGCTGG
dpseudoobscura|4_group3|pos|2877786-2877859            AAT--ATTCGC--TTCAG--GTCCAATCACGTTTCAAGATCGAGGTGAATTCTTTGACGTATTCGCTTG
//


# STOCKHOLM 1.0

dme-mir-4985|MI0017771                           tgaattacattgatcgtgacatGGG---AATGGAAAATGtcgccgagccatgtaaatcgtt
dsimulans|2R|pos|18643345-18643431               TGAATTACATTGATCGTGACATGGG---GATGGAAAATGCCGCCGAGCCATGTAAATCGAT
dsechellia|scaffold_23|pos|61207-61293           TGAATTACATTGATCGTGACATGGG---GATGGAAAATGTCGCCGAGCCATGTAAATCGAT
dyakuba|2R|pos|20147895-20147961                 TGAATTACATTGATCGTGACATGGG---GATGCGAAATGTCGCCAAACGA-AAAAATAAAT
derecta|scaffold_4845|pos|21546861-21546929      TGAATTACATTGATCGTGACATGGG---GATGGAAAATGTCGCCGCACAAAAAAAGTGTAG
//


# STOCKHOLM 1.0

dme-mir-4986|MI0017772                         tgggattccccattctgcatggcGCCGATCTCTGCCAGCccatcggatggcggaacttcc
dsimulans|3L|neg|9107382-9107503               TGGGATTCCCCATACTGCATGGCGCCGATCTCTGCCAGCCCATCGGCTGGCGGAACTTCC
dsechellia|scaffold_0|neg|1960244-1960365      TGGGATTCCCCATCCTGCATGGCGCCGATCTCTGCCAGCCCATCGGCTGGCGCAACTTCC
dyakuba|3L|neg|9698241-9698362                 CGGGATTCCCCAGCCTGCATGGTGCCGATCTCTGCCAGCCCATCGGCTGGCGGAACTTCC
derecta|scaffold_4784|neg|9713796-9713917      CGGGATTCCCCAGCCTGCATGGAGCTGATCTCTGCCAGCCCGTCGGGTGGCGGAACTTCC
//


# STOCKHOLM 1.0

dme-mir-4987|MI0017773                              ttgcaacagcgtgcggcacgattCTCACAGCAGGGCTCCAGCTCGGCCAAAAAAtcggtcgtcgccattgcaagc
dsimulans|2L|neg|10648097-10648228                  TTGCAACAGCGTGCGGCACGATTCTCACAGCAGGGCTCCAGCTCGGCCAAGAAATCGGTCGTCGCCATTGCAAGC
dsechellia|scaffold_3|neg|6258431-6258562           TTGCAACAGCGTGCGGCACGATTCTCACAGCAGGGCTCCAGCTCGGCCAAGAAATCGGTCGTCGCCATTGCAAGC
dyakuba|2L|neg|7248081-7248210                      TTGCAACAGCGTGCGGCACGATTCTCACAGCAGGGCTCCAGCTCGGCCAAGAAATCGGTCGTCGCCATTGCAAGC
derecta|scaffold_4929|pos|14589965-14590094         TTGCAACAGCGTGCGGCACGATTCTCACAGCAGGGCTCCAGCTCGGCCAAGAAATCGGTCGTCGCCATTGCAAGC
dananassae|scaffold_12916|neg|14695635-14695766     TTGCAACAGCGAGCGGCACGTTTCTCGCAGCAGAGCTCCGGCTCAGCCAAGAAATCTGTCGTCGCCATTGCAAGC
dpseudoobscura|4_group4|neg|3045356-3045483         TTGCAACAGCGGGCGGCACGTTTCTCGCAGCAGGGCTCCGGCTCGGCTAAGAAATTTGTCGTCGCCATTGCAAGT
dpersimilis|scaffold_10|neg|2060206-2060333         TTGCAACAGCGGGCGGCACGTTTCTCGCAGCAGGGCTCCGGCTCGGCTAAGAAATTTGTCGTCGCCATTGCAAGT
dwillistoni|scf2_1100000004516|pos|3531175-3531306  TTGCAACAGCGTGCGGCACGATTCTCTCAGCAGGGCTCTGGTTCGGCTAAGAAATCGGTCGTTGCGATTGCAAGC
dmojavensis|scaffold_6500|pos|18770393-18770523     TTGCAACAGCGTGCGGCACGTTTCTCACAGACGAGCGGTGGCTCGGCTAAGAAATCTGTCGTCGCAATTGTAAGC
dvirilis|scaffold_12963|pos|15772767-15772897       TTGCAACAGCGTGCGGCACGTTTCTCACAGTCGAGCAGCGGCTCGTCTAAGAAATCTGTCGTCGCAATTGCAAGC
dgrimshawi|scaffold_15126|neg|2074153-2074283       TTGCAACAGCGTGCGGCACGTTTCTCACAGTCGAGCAGCGGCTCGGCAAAGAAATCTGTCGTCGCCATTGCAAGC
//


# STOCKHOLM 1.0

dme-mir-4|MI0000122                                 ctttggtcgtccagccttaggtgaTTTTTCCGGTCataaagctagacaaccattga
dsi-mir-4|MI0009407                                 CTTTGGTCGTCCAGCCTTAGGTGACTTTTCCGATCATAAAGCTAGACAACCATTGA
dse-mir-4|MI0009398                                 CTTTGGTCGTCCAGCCTTAGGTGACTTTTCCGATCATAAAGCTAGACAACCATTGA
dya-mir-4|MI0009632                                 CTTTGGTCGTCCAGCCTTAGGTGACTTTTCTGATCATAAAGCTAGACAACCATTGA
der-mir-4|MI0009073                                 CTTTGGTCGTCCAGCCTTAGGTGACTTTTCTGATCATAAAGCTAGACAACCATTGA
dan-mir-4|MI0008964                                 CTTTGGTCGTCCAGCCTTAGGTGACTTCTCTGATCATAAAGCTAGACAACCATTGA
dps-mir-4|MI0001296                                 CTTTGGTCGTCCAGCCTTAGGTGATTTCTCTGATCATAAAGCTAGACAACCATTGA
dpe-mir-4|MI0009308                                 CTTTGGTCGTCCAGCCTTAGGTGATTTCTCTGATCATAAAGCTAGACAACCATTGA
dwi-mir-4|MI0009623                                 CTTTGGTCGTCCAGCCTTAGGTGATTTCTCTGATCATAAAGCTAGACAACCATTGA
dmo-mir-4|MI0009183                                 CTTTGGTCGTCCAGCCTTAGGTGATTTCTCTGATCATAAAGCTAGACAACCATTGA
dvi-mir-4|MI0009524                                 CTTTGGTCGTCCAGCCTTAGGTGATTTCTCTGATCATAAAGCTAGACAACCATTGA
dgr-mir-4-2|MI0009135                               CTTTGGTCGTCCAGCCTTAGGTGATTTCTCTGATCATAAAGCTAGACAACCATTGA
dgr-mir-4-1|MI0009159                               CTTTGGTCGTCCAGCCTTAGGTGATTTCTCTGATCATAAAGCTAGACAACCATTGA
//


# STOCKHOLM 1.0

dme-mir-5|MI0000123                                 aaaggaacgatcgttgtgatatgAGTTG----TTTCCTAACAtatcacagtgattttcctttata
dsi-mir-5|MI0009457                                 AAAGGAACGATCGTTGTGATATGAGTTG----TTCCC-AACATATCACAGTGATTTTCCTTTATA
dse-mir-5|MI0009391                                 AAAGGAACGATCGTTGTGATATGAGTTG----TTCCCGAACATATCACAGTGATTTTCCTTTATA
dya-mir-5|MI0009676                                 AAAGGAACGATCGTTGTGATATGCGTTA----TTCCCTAACATATCACAGTGATTTTCCTTTATA
der-mir-5|MI0009021                                 AAAGGAACGATCGTTGTGATATGCGTTG----TTCCCTAACATATCACAGTGATTTTCCTTTATA
dan-mir-5|MI0008994                                 AAAGGAACGATCGTTGTGATATGCGTTT-ATCCCTCGTTACATATCACAGTGATTTTCCTTTATA
dps-mir-5|MI0001298                                 AAAGGAACGATCGTTGTGATATGCGTTA-ATTCACCGTTACATATCACAGTGATTTTCCTTTATA
dpe-mir-5|MI0009268                                 AAAGGAACGATCGTTGTGATATGCGTTA-ATTCACCGTTACATATCACAGTGATTTTCCTTTATA
dwi-mir-5|MI0009613                                 AAAGGAACGATCGTTGTGATATGCGTTAGATTCACCGTTATATATCACAGTGATTTTCCTTTATA
dmo-mir-5|MI0009245                                 AAAGGAACGATCGTTGTGATATGCGTTA-ATCGACCGTTACATATCACAGTGATTTTCCTTTATA
dvi-mir-5|MI0009529                                 AAAGGAACGATCGTTGTGATATGCGTTCATTAA-CCGTTACATATCACAGTGATTTTCCTTTATA
dgr-mir-5-1|MI0009112                               AAAGGAACGATCGTTGTGATATGCGTTCATTAAATCGTTACATATCACAGTGATTTTCCTTTATA
dgr-mir-5-2|MI0009175                               AAAGGAACGATCGTTGTGATATGCGTTCATTAAATCGTTACATATCACAGTGATTTTCCTTTATA
//


# STOCKHOLM 1.0

dme-mir-6-1|MI0000124                               AGGGAATAGTTGCTG-TGCTGTAA----GTTAATA-----------------TACCATATCTATATCACAGTGGCTGTTCTTTTt
dme-mir-6-2|MI0000125                               AGGGAACTTCTGCTGCTGATATAT---TATTGA--------------------AAAACTACTATATCACAGTGGCTGTTCTTTTt
dme-mir-6-3|MI0000126                               AGGGAACGGTTGCTGATGATGTAGTTTGAAACTC-------------------TCACAATTTATATCACAGTGGCTGTTCTTTTt
dsi-mir-6-1|MI0009452                               AGGGAATAGTTGCTG-TGCTGTAA----GTTTATA-----------------TACCGTATCTATATCACAGTGGCTGTTCTTTTT
dsi-mir-6-3|MI0009467                               AGGGAACGGTTGCTGATGATGTAGTTCGAAACTC-------------------TCACAATTTATATCACAGTGGCTGTTCTTTTT
dsi-mir-6-2|MI0009473                               AGGGAACTTCTGCTGCTGATATAT---TATTGA--------------------AAAACTCCTATATCACAGTGGCTGTTCTTTTT
dse-mir-6-1|MI0009327                               AGGGAATAGTTGCTG-TGCTGTAA----GTTAATA-----------------TACCATATCTATATCACAGTGGCTGTTCTTTTT
dse-mir-6-2|MI0009403                               AGGGAACTTCTGCTGCTGATATAT---TATTGA--------------------AAAACTCCTATATCACAGTGGCTGTTCTTTTT
dse-mir-6-3|MI0009404                               AGGGAACGGTTGCTGATGATGTAGTTCGAAACTC-------------------TCACAATTTATATCACAGTGGCTGTTCTTTTT
dya-mir-6-3|MI0009650                               AGGGAACGGTTGCTGATGATGTAGTTCGAAACTC-------------------TCTCAATTTATATCACAGTGGCTGTTCTTTTT
dya-mir-6-1|MI0009671                               AGGGAATAGTTGCTG-TGCTGTAA----GTTAATA-----------------ACAAATATCTATATCACAGTGGCTGTTCTTTTT
dya-mir-6-2|MI0009694                               AGGGAACCTCTGCTGCTGATATAT---TATTGA--------------------GAAACTTCTATATCACAGTGGCTGTTCTTTTT
der-mir-6-3|MI0009042                               AGGGAACGGTGGCTGATGATGTAGTTCGAAACTC-------------------TCACAATTTATATCACAGTGGCTGTTCTTTTT
der-mir-6-2|MI0009048                               AGGGAACCTCTGCTGCTGATATAT---TATTGA--------------------AAA-CTCCTATATCACAGTGGCTGTTCTTTTT
der-mir-6-1|MI0009051                               AGGGAATAGTTGCCG-TGCTGTAA----GTTAATA-----------------TATCATATCTATATCACAGTGGCTGTTCTTTTT
dan-mir-6-1|MI0008999                               AGAGAATAGTGGCTG-TGCTGTAA----GTTT----------------------CAAAATCTATATCACAGTGGCTGTTCTTTTT
dan-mir-6-3|MI0009010                               AGGGAACGGTCGCTGCTGATGTAGTTA----TTC-------------------GCATCATTTATATCACAGTGGCTGTTCTTTTT
dan-mir-6-2|MI0009015                               AGGGAACTGTTGCTGCTGATATAT---TATTCTCCCAA----------AAAAAAAATCACCTATATCACAGTGGCTGTTCTTTTT
dps-mir-6-1|MI0001299                               AGAGAATAGTTGCTG-TGCTATAT----GTCCTT------------------CG-ACTCTATATATCACAGTGGCTGTTCTTTTT
dps-mir-6-3|MI0001300                               AGGGAACGGTTGCTGCTGATGTAGTTCAAGTTTT-------------------GCACAATTTATATCACAGTGGCTGTTCTTTTT
dps-mir-6-2|MI0001301                               AGGGAACCGCTGCTGCTGATATAT---TATCCACCCATCT-----------TTGACATTTCTATATCACAGTGGCTGTTCTTTTT
dpe-mir-6-3|MI0009261                               AGGGAACCGCTGCTGCTGATATAT---TATCCACCCATCT-----------TTGACATTTCTATATCACAGTGGCTGTTCTTTTT
dpe-mir-6-1|MI0009317                               AGAGAATAGTTGCTG-TGCTATAT----GTCCTT------------------CG-ACTCTATATATCACAGTGGCTGTTCTTTTT
dpe-mir-6-2|MI0009322                               AGGGAACGGTTGCTGCTGATGTAGTTCAAGTTTC-------------------GCACAATTTATATCACAGTGGCTGTTCTTTTT
dwi-mir-6-3|MI0009588                               AGGGAACGGTTGCTGTTGATGTAG-TATACCATTTT----------------GTTTAACAATATATCACAGTGGCTGTTCTTTTT
dwi-mir-6-2|MI0009609                               AGGGAACTGTCGCTGCTGATATATATATATTATTGTTATATATAATTTAAAAATGATTTTCTATATCACAGTGGCTGTTCTTTTT
dwi-mir-6-1|MI0009611                               AGAGAATAGTTGCTG-TGTTTTAT----GCCCTT------------------TTCAAT-TTCATATCACAGTGGCTGTTCTTTTT
dmo-mir-6-1|MI0009189                               AGAGAATAGATGCTG-TGAGT-AT----ATCTGT------------------TGCA---TTTATATCACAGTGGCTGTTCTTTTT
dmo-mir-6-3|MI0009226                               AGAGAACGTTCGCTGTTGATGTAGTCGAATTCAT-------------------TTAATCTTTATATCACAGTGGCTGTTCTTTTT
dmo-mir-6-2|MI0009232                               AGGGAACTGCTGCTGCTGATATAC---TATATGTATTT-------------GTCAGTACTCTATATCACAGTGGCTGTTCTTTTT
dvi-mir-6-2|MI0009490                               AGGGAACTGCTGCTGCTGATATAC---TGTATAGATTAT------------ATCGATT--CCATATCACAGTGGCTGTTCTTTTT
dvi-mir-6-3|MI0009511                               AGAGAACGTTCGCTGTTGATGTAGTCGACCTT-T-------------------GTACTCTTTATATCACAGTGGCTGTTCTTTTT
dvi-mir-6-1|MI0009537                               AGAGAATAGACGCTG-TGCTGTAT----GTTTTG------------------CGTATGGTCTATATCACAGTGGCTGTTCTTTTT
dgr-mir-6-2|MI0009111                               AGGGAACTGCTGCTGCTGATATAC---AACCATA----TT-----------TATACACGACTATATCACAGTGGCTGTTCTTTTT
dgr-mir-6-4|MI0009114                               AGAGAATAGATGCTG-TGCTGTAT----GTTGAA------------------CGTATTGTCTATATCACAGTGGCTGTTCTTTTT
dgr-mir-6-6|MI0009130                               AGAGAACGCTCGCTGCTGATGTAGTTCATGATTC-------------------AAATATTTTATATCACAGTGGCTGTTCTTTTT
dgr-mir-6-1|MI0009139                               AGAGAATAGATGCTG-TGCTGTAT----GTTGAA------------------CGTATTGTCTATATCACAGTGGCTGTTCTTTTT
dgr-mir-6-5|MI0009148                               AGGGAACTGCTGCTGCTGATATAC---AACCATA----TT-----------TATACACGACTATATCACAGTGGCTGTTCTTTTT
dgr-mir-6-3|MI0009158                               AGAGAACGCTCGCTGCTGATGTAGTTCATGATTC-------------------AAATATTTTATATCACAGTGGCTGTTCTTTTT
//


# STOCKHOLM 1.0

dme-mir-79|MI0000374                                                          gctttggcgcttt-agctgtatgaTAG--------A-TTTAAACTACTTCAtaaagctagatt-accaaagcat
dsi-mir-9a|MI0009408                                                          TCTTTGGTTATCT-AGCTGTATGAGTG-----------ATAAATAACGTCATAAAGCTAGCTT-ACCGAAGTTA
dse-mir-79|MI0009331                                                          GCTTTGGCGCTTT-AGCTGTATGATAG--------A-TTTAAACTACTTCATAAAGCTAGATT-ACCAAAGCAT
dse-mir-9a|MI0009362                                                          TCTTTGGTTATCT-AGCTGTATGAGTG-----------ATAAATAACGTCATAAAGCTAGCTT-ACCGAAGTTA
dse-mir-9c|MI0009374                                                          TCTTTGGTATTCT-AGCTGTAGATTGTTTCA-CGCACATTGTA-TATCATCTAAAGCTTTTAT-ACCAAAGCTC
dse-mir-9b|MI0009389                                                          TCTTTGGTGATTTTAGCTGTATGGTG---------TAT--AAGTATTC-CATAGAGCTTTATT-ACCAAAAACC
dsechellia|scaffold_7|pos|345577-345649                                       GCTTTGGTAATCT-AGCTTTATGAAGT--------A-GTTTAAATCTATCATACAGCTAAAGC-GCCAAAGCAA
dya-mir-9a-1|MI0009642                                                        TCTTTGGTTATCT-AGCTGTATGAGTG-----------ATAAATAACGTCATAAAGCTAGCTT-ACCGAAGTTA
dya-mir-9a-2|MI0009686                                                        TCTTTGGTTATCT-AGCTGTATGAGTG-----------ATAAATAACGTCATAAAGCTAGCTT-ACCGAAGTTA
dya-mir-9c|MI0009689                                                          TCTTTGGTATTCT-AGCTGTAGATTGTTTCG-CGCACATTGTA-TATCATCTAAAGCTTTTAT-ACCAAAGCTC
dya-mir-9b|MI0009691                                                          TCTTTGGTGATTTTAGCTGTATGGTG---------TGTTTATGTGTTC-CATAGAGCTTTATT-ACCAAAAACC
dya-mir-79|MI0009704                                                          GCTTTGGCGCTTT-AGCTGTATGATAG--------A-TTTATACTACTTCATAAAGCTAGATT-ACCAAAGCAT
derecta|scaffold_4845|pos|19768212-19768284                                   GCTTTGGTAATCT-AGCTTTATGAAGT--------A-GTTTAAATCTATCATACAGCTAAAGC-GCCAAAGCAA
der-mir-9a|MI0009043                                                          TCTTTGGTTATCT-AGCTGTATGAGTG-----------ATAAATAACGTCATAAAGCTAGCTT-ACCGAAGTTA
der-mir-9b|MI0009045                                                          TCTTTGGTGATTTTAGCTGTATGGTG---------TGT--ATGTGTTC-CATAGAGCTTTATT-ACCAAAAACC
der-mir-79|MI0009064                                                          GCTTTGGCGCTTT-AGCTGTATGATAG--------A-TTTAAACTACTTCATAAAGCTAGATT-ACCAAAGCAT
der-mir-9c|MI0009097                                                          TCTTTGGTATTCT-AGCTGTAGATTGTTTCG-CGCACATTGTA-TATCATCTAAAGCTTTTAT-ACCAAAGCTC
dananassae|scaffold_12916|neg|15864730-15864808                               GCTTTGGTAATCT-AGCTTTATGAAGT--------A--TTTAAATCTATCATACAGCTAAAGC-GCCAAAGCAT
dan-mir-9b|MI0008953                                                          TCTTTGGTGATTTTAGCTGTATGGTG---------TCT---CATATTC-CATAGAGCTTTATT-ACCAAAAACC
dan-mir-79|MI0008966                                                          GCTTTGGCGCTTT-AGCTGTATGATAG--------A--TTTAAATACTTCATAAAGCTAGATT-ACCAAAGCAT
dan-mir-9c|MI0008993                                                          TCTTTGGTATTCT-AGCTGTAGATTGTTTCA-CGCACATTGTA-TATCATCTAAAGCTTTTAT-ACCAAAGCTC
dan-mir-9a|MI0008995                                                          TCTTTGGTTATCT-AGCTGTATGAGTG-----------ATAAATAACGTCATAAAGCTAGCTT-ACCGAAGTTA
dpseudoobscura|4_group3|pos|8444011-8444078                                   GCTTTGGTAATCT-AGCTTTATGAAGT--------A-TTTTAAATCTATCATACAGCTAAAGC-GCCAAAGCAT
dps-mir-9a|MI0001304                                                          TCTTTGGTTATCT-AGCTGTATGAGTG-----------ATAAATAACGTCATAAAGCTAGCTT-ACCGAAGTTA
dps-mir-9b|MI0001305                                                          TCTTTGGTGATTTTAGCTGTATGGTG---------TATATCAAAGATC-CATAGAGCTTTATC-ACCAAAACCC
dps-mir-9c|MI0001306                                                          TCTTTGGTATTCT-AGCTGTAGATTGTTTTT-TGCACATTGTA-TATCATCTAAAGCTTTTAT-ACCAAAGCTC
dps-mir-79|MI0001318                                                          GCTTTGGCGCTTT-AGCTGTATGATAG--------A-TTTAAAATACTTCATAAAGCTAGATT-ACCAAAGCAT
dpersimilis|scaffold_1|pos|9895130-9895197                                    GCTTTGGTAATCT-AGCTTTATGAAGT--------A-TTTTAAATCTATCATACAGCTAAAGC-GCCAAAGCAT
dpe-mir-9a|MI0009271                                                          TCTTTGGTTATCT-AGCTGTATGAGTG-----------ATAAATAACGTCATAAAGCTAGCTT-ACCGAAGTTA
dpe-mir-9b|MI0009301                                                          TCTTTGGTGATTTTAGCTGTATGGTG---------TATATCAAAGATC-CATAGAGCTTTATC-ACCAAAACCC
dpe-mir-9c|MI0009303                                                          TCTTTGGTATTCT-AGCTGTAGATTGTTTTT-TGCACATTGTA-TATCATCTAAAGCTTTTAT-ACCAAAGCTC
dpe-mir-79|MI0009304                                                          GCTTTGGCGCTTT-AGCTGTATGATAG--------A-TTTAAAATACTTCATAAAGCTAGATT-ACCAAAGCAT
dwi-mir-79-2|MI0009549                                                        GCTTTGGCGCTTT-AGCTGTATGATAG--------A-TTTG-ACTACTTCATAAAGCTAGATT-ACCAAAGCAT
dwi-mir-9c-1|MI0009559                                                        TCTTTGGTATTCT-AGCTGTAGATTGTTTTT-TGCACATTGTA-TATCATCTAAAGCTTTTAT-ACCAAAGCTC
dwi-mir-79-1|MI0009579                                                        GCTTTGGCGCTTT-AGCTGTATGATAG--------A-TTTG-ACTACTTCATAAAGCTAGATT-ACCAAAGCAT
dwi-mir-9c-2|MI0009591                                                        TCTTTGGTATTCT-AGCTGTAGATTGTTTTT-TGCACATTGTA-TATCATCTAAAGCTTTTAT-ACCAAAGCTC
dwi-mir-9a|MI0009601                                                          TCTTTGGTTATCT-AGCTGTATGAGTG-----------ATACATAACGTCATAAAGCTAGCTT-ACCGAAGTTA
dwi-mir-9b-1|MI0009619                                                        TCTTTGGTGATTTTAGCTGTATGGTG---------TATGAGCATAATC-CATAGAGCTTTATT-ACCAAAAACC
dwi-mir-9b-2|MI0009621                                                        TCTTTGGTGATTTTAGCTGTATGGTG---------TATGAGCATAATC-CATAGAGCTTTATT-ACCAAAAACC
dmojavensis|scaffold_6500|pos|7202139-7202216                                 GCTTTGGCGCTTT-AGCTGTATGATAG--------A-TTT-AAATACTTCATAAAGCTAGATT-ACCAAAGCAT
dmojavensis|scaffold_6500|pos|7202146-7202212                                 GCTTTGGTAATCT-AGCTTTATGAAGT--------A-TTT-AAATCTATCATACAGCTAAAGC-GCCAAAGCAT
dmo-mir-9b|MI0009219                                                          TCTTTGGTGATTTTAGCTGTATGGTG---------TGCG--CGTATTC-CATAGAGCTTTATT-ACCAAAAACC
dmo-mir-9a|MI0009223                                                          TCTTTGGTTATCT-AGCTGTATGAGTG-----------ATAAATAACGTCATAAAGCTAGCTT-ACCGAAGTTA
dmo-mir-9c|MI0009236                                                          TCTTTGGTATTCT-AGCTGTAGATTGTTTT----CACATATTG-TATCATCTAAAGCTTTTAT-ACCAAAGCTC
dmo-mir-79|MI0009244                                                          GCTTTGGCGCTTT-AGCTGTATGATAG--------A-TTTA-AATACTTCATAAAGCTAGATT-ACCAAAGCAT
dvi-mir-9c|MI0009491                                                          TCTTTGGTATTCT-AGCTGTAGATTGTTTTT----ACAGTTTG-TATCATCTAAAGCTTTTAT-ACCAAAGCTC
dvi-mir-9b|MI0009492                                                          TCTTTGGTGATTTTAGCTGTATGGTG---------TGCG--CGTATTC-CATAGAGCTTTATT-ACCAAAAACC
dvi-mir-9a|MI0009495                                                          TCTTTGGTTATCT-AGCTGTATGAGTG-----------ATAAATAACGTCATAAAGCTAGCTT-ACCGAAGTTA
dvi-mir-79|MI0009543                                                          GCTTTGGCGCTTT-AGCTGTATGATAG--------A-TTTG-AATACTTCATAAAGCTAGATT-ACCAAAGCAT
dgr-mir-9b|MI0009122                                                          TCTTTGGTGATTTTAGCTCTATGGTG---------TGCG--CATAATC-CACAGAGCTTTATT-ACCAAAAACC
dgr-mir-79|MI0009123                                                          GCTTTGGCGCTTT-AGCTGTATGATAG--------A-TTTG-AATACTTCATAAAGCTAGATT-ACCAAAGCAT
dgr-mir-9a|MI0009129                                                          TCTTTGGTTATCT-AGCTGTATGAGTG-----------ATAAATAACGTCATAAAGCTAGCTT-ACCGAAGTTA
dgr-mir-9c|MI0009152                                                          TCTTTGGTATTCT-AGCTGTAGATTGTTTCT----ATATCTTG-TATCATCTAAAGCTTTTAT-ACCAAAGCTC
aga-mir-79|MI0001629                                                          GCTTTGGCGCTTT-AGCTGTATGATAG--------AATTTGAACTATTTCATAAAGCTAGATT-ACCAAAGCAT
aga-mir-9a|MI0001631                                                          TCTTTGGTTATCT-AGCTGTATGAGTGT----------ATTTTAAACGTCATAAAGCTAGCAT-ACCGAAGTTA
aga-mir-9b|MI0001634                                                          ACTTTGGTGATTTTAGCTGTATGTTGAA-------TGCATTCCTAACCACATATAGCTTTATC-ACCAAAAACC
aga-mir-9c|MI0001635                                                          TCTTTGGTATTCT-AGCTGTAGAATGTTG---TTTTCATTGTAATATCT-CTAAAGCTTTAGT-ACCAGAGGTC
aae-mir-9c|MI0013436                                                          TCTTTGGTATTCT-AGCTGTAGAATGTTGAGCTTTGTGATATGGTATCTTCTAAAGCTTTAGT-ACCAGAGGTC
aae-mir-79|MI0013500                                                          GCTTTGGCGCTTT-AGCTGTATGATAG--------AATTTAA--TATTTCATAAAGCTAGATT-ACCAAAGCAT
aae-mir-9a-1|MI0013528                                                        TCTTTGGTTATCT-AGCTGTATGAGTGA----------ATTTAGAACATCATAAAGCTAGCAT-ACCGAAGTTA
aae-mir-9a-2|MI0013529                                                        TCTTTGGTTATCT-AGCTGTATGAGTGA----------ATTTAGAACATCATAAAGCTAGCAT-ACCGAAGTTA
aae-mir-9b|MI0013530                                                          TCTTTGGTGATTTTAGCTGTATGCTGA--------TACGTTTCTGATTGCATATAGCTTTATC-ACCAAAAACC
tcastaneum|gi|189313712|ref|NC_007416.2|NC_007416|neg|6597013-6597061         ACTCCGGTAACCT-AGCTTTATGATGTTATTA--------AACAATACTCATACAGCTAGATA-ACCAAAGAAA
tca-mir-9b|MI0008935                                                          ACTTTGGTAATTTAGCGTTTGTGATTT-------------TATTTGAGTCATAAAGCTAGATT-ACCAAAGCAA
tca-mir-9a|MI0010583                                                          TCTTTGGTTATCT-AGCTGTATGAGTATTGTT--------TAATAACATCATAAAGCTAGGTT-ACCGGAGTTA
tca-mir-9d|MI0016321                                                          TCTTTGGTGATCTAACTTATGATTAAC-------------TTTATAAGTCATAAAGCTAGATTCACCAAAGAAA
bmori|nscaf2839|pos|31408-31433                                               NNNNNNNNNNNNNNNNNNNNNNNNNTGCCGCATCCGCCGCCGGGCGCGCTGCGACGCTTTGGCGATTTAGCTCC
bmo-mir-9a|MI0004972                                                          TCTTTGGTTATCT-AGCTGTATGAGTA------------TTACTGACGTCATAAAGCTAGGTT-ACCGGAGTTA
bmo-mir-79|MI0008343                                                          ----------------------------------CGCCGCCGGGCGCGCTGCGACGCTTTGGCGATTTAGCTCC
bmo-mir-9b|MI0010004                                                          GCTTTGGTAATCT-AGCTTTATGAACG--------G--AATGA---TGTCACGGAGCTAAATC-GCCAAAGCGT
bmo-mir-9c|MI0012193                                                          TCGCGGGCCGTCTCTTTGGTATCCTAGCTGTAGGCGTGCGCGGCCCTAAAGTTATGGTACCGAAGTTACGGCTC
ame-mir-9a|MI0001596                                                          TCTTTGGTTATCT-AGCTGTATGAGTATTATT--------CG---ACATCATAAAGCTAGGTT-ACCGGAGTTA
ame-mir-9b|MI0001597                                                          GCTTTGGTAATCT-AGCTTTATGATCC-----------TTAATTAAAATCATAGAGCTATATT-ACCAAAGTAA
ame-mir-79|MI0005742                                                          ACTTTGGTAATAT-AGCTCTATGATTT-----------TAATTAAGGATCATAAAGCTAGATT-ACCAAAGCAA
nvi-mir-9a|MI0014758                                                          TCTTTGGTTATCT-AGCTGTATGAGTTTGGTT--------GT---ACATCATAAAGCTAGGTT-ACCGGAGTTG
api-mir-9a|MI0013954                                                          TCTTTGGTTATCT-AGCTGTATGAGTGTTACGT-----ATGAAGCTCCTCATAGGTCTAGGTG-ACCGAAGTTA
dpulex|scaffold_32|neg|69576-69635                                            TCTTTGGTGGTCT-AGCTGTATGAGGTT-------TATAAGTTCATAAAGCTAGATCAGCAAG-GCAACAAGTG
dpu-mir-79|MI0012249                                                          TCTTTGGTTATCT-AGCTGTATGAGTGTTA----------GAAGA-CGTCATAAAGCTAGGTT-ACCAAAGTTA
dpu-mir-9|MI0012252                                                           TCTTTGGTTATCT-AGCTGTATGAGTGTTA----------GAAGA-CGTCATAAAGCTAGGTT-ACCAAAGTTA
isc-mir-79|MI0012285                                                          TCTTTGGTTATCT-AGCTGTATGAGTGATATT--------A----ACATCATAAAGCTAGGTT-ACCAAAGTTA
cel-mir-79|MI0000050                                                          TCTTTGGTGATTC-AGCTTCA-ATGATTGGC---TACAGGTTTCTTTCA--TAAAGCTAGGTT-ACCAAAGCTC
cte-mir-9|MI0010052                                                           TCTTTGGTTATCT-AGCTGTATGATTT-----------ATATTTTACTTCATAAAGCTAGGTT-ACCAAAGCTA
cte-mir-79|MI0010097                                                          TCTTTGGTTATCT-AGCTGTATGATTT-----------ATATTTTACTTCATAAAGCTAGGTT-ACCAAAGCTA
mmu-mir-9-2|MI0000157                                                         TCTTTGGTTATCT-AGCTGTATGAGTGTATTG--------G----TCTTCATAAAGCTAGATA-ACCGAAAGTA
mmu-mir-9-1|MI0000720                                                         TCTTTGGTTATCT-AGCTGTATGAGTGGTGTG--------GA--GTCTTCATAAAGCTAGATA-ACCGAAAGTA
mmu-mir-9-3|MI0000721                                                         TCTTTGGTTATCT-AGCTGTATGAGTGCCACA--------GA--GCCGTCATAAAGCTAGATA-ACCGAAAGTA
hsa-mir-9-1|MI0000466                                                         TCTTTGGTTATCT-AGCTGTATGAGTGGTGTG--------GA--GTCTTCATAAAGCTAGATA-ACCGAAAGTA
hsa-mir-9-2|MI0000467                                                         TCTTTGGTTATCT-AGCTGTATGAGTGTATTG--------G----TCTTCATAAAGCTAGATA-ACCGAAAGTA
hsa-mir-9-3|MI0000468                                                         TCTTTGGTTATCT-AGCTGTATGAGTGCCACA--------GA--GCCGTCATAAAGCTAGATA-ACCGAAAGTA
//


# STOCKHOLM 1.0

dme-mir-7|MI0000127                                                             tggaagactagtgattttgttgtTT--GGTCTTTGGTAA-----TAAcaataaatcccttgtcttctta
dsi-mir-7|MI0009469                                                             TGGAAGACTAGTGATTTTGTTGTTT--GGTCTTTGGTAA-----TAACAATAAATCCCTTGTCTTCTTA
dse-mir-7|MI0009333                                                             TGGAAGACTAGTGATTTTGTTGTTT--GGTCTTTGGTAA-----TAACAATAAATCCCTTGTCTTCTTA
dya-mir-7|MI0009700                                                             TGGAAGACTAGTGATTTTGTTGTTT--GGTCTTTGGTAA-----TAACAATAAATCCCTTGTCTTCTTA
der-mir-7|MI0009078                                                             TGGAAGACTAGTGATTTTGTTGTTT--GGTCTTTGGTAA-----TAACAATAAATCCCTTGTCTTCTTA
dan-mir-7|MI0008947                                                             TGGAAGACTAGTGATTTTGTTGTTT--GGTTTATGGTAA-----TAACAATAAATCCCTTGTCTTCTTA
dps-mir-7|MI0001302                                                             TGGAAGACTAGTGATTTTGTTGTTT--GGTCTCTGCTAA-----TAACAATAAATCCCTTGTCTTCTTA
dpe-mir-7|MI0009297                                                             TGGAAGACTAGTGATTTTGTTGTTT--GGTCTCTGCTAA-----TAACAATAAATCCCTTGTCTTCTTA
dwi-mir-7|MI0009573                                                             TGGAAGACTAGTGATTTTGTTGTTT--GGTCTTTAATAAAAT--TAACAATAAATCCCTTGTCTTCTTA
dmo-mir-7|MI0009246                                                             TGGAAGACTAGTGATTTTGTTGTTT--GGTCTCTGCTAA-----TAACAATAAATCCCTTGTCTTCTTA
dvi-mir-7|MI0009497                                                             TGGAAGACTAGTGATTTTGTTGTTT--GGTCTCTGCTAA-----TAACAATAAATCCCTTGTCTTCTTA
dgr-mir-7|MI0009173                                                             TGGAAGACTAGTGATTTTGTTGTTT--GGTCTTTGTTAA-----TAACAATAAATCCCTTGTCTCCTAA
aga-mir-7|MI0001628                                                             TGGAAGACTAGTGATTTTGTTGTTTGGC-TTATGAT-AC-----TAACAATAAATCTCTCGTCTTTCTA
aae-mir-7|MI0013496                                                             TGGAAGACTAGTGATTTTGTTGTTTTGC-TTACGAT-AA-----TAACAATAAATCTCAAGTCTTTCTA
tca-mir-7|MI0008897                                                             TGGAAGACTAGTGATTTTGTTGTTCTAA-TTTTTAC--G-----TAACAAGGAATCACTAATCATCCCA
bmo-mir-7|MI0004970                                                             TGGAAGACTAGTGATTTTGTTGTTTT---TGTTGAC--------TAACAAGAAATCACTAATCTGCCTA
ame-mir-7|MI0001594                                                             TGGAAGACTAGTGATTTTGTTGTTCTAC-TTTCGAT--A-----TAACAAGGAATCACTAATCATCCTA
nvi-mir-7|MI0014720                                                             TGGAAGACTAGTGATTTTGTTGTTCTAC-TTAAGAT--G-----TAACAAGGAATCACTAATCATCCTA
api-mir-7|MI0013936                                                             TGGAAGACTAGTGATTTTGTTGTTTTAAAAAAAAAGTATTTTCCTAACAAGAAGTCTCTAGTCTTCTTA
dpulex|scaffold_11571|neg|1031-1097                                             TGGAAGACTAGTGATTTTGTTGTTCGGCTTTGCGACCGC-----TAACAAAAAATCACCAGTTT-CCTA
dpu-mir-7|MI0012247                                                             TGGAAGACTAGTGATTTTGTTGTTCGGCATAAAGACCGG-----TAACAAAAAATCTCTAGTTCACCTA
isc-mir-7|MI0012282                                                             TGGAAGACTAGTGATTTTGTTGTTCTGTCAAACTT--GG-----AAACAAGAAATCACTATCT-CCGAA
cte-mir-7|MI0010050                                                             TGGAAGACTAGTGATTTTATTGTTTATGAAATCT---GC-----CAACAATAAATCACACTCT-TCTCA
mmu-mir-7a-1|MI0000728                                                          TGGAAGACTAGTGATTTTGTTGTTTTTAGATAACTAAAA-----CGACAACAAATCACAGTCTGCCATA
mmu-mir-7a-2|MI0000729                                                          TGGAAGACTAGTGATTTTGTTGTTGTGTCTCTGT--ATC-----CAACAACAAGTCCCAGTCTGCCACA
mmu-mir-7b|MI0000730                                                            TGGAAGACTTGTGATTTTGTTGTTCTGATATGAT----A-----TGACAACAAGTCACAGCCAGCCTCA
hsa-mir-7-1|MI0000263                                                           TGGAAGACTAGTGATTTTGTTGTTTTTAGATAACTAAAT-----CGACAACAAATCACAGTCTGCCATA
hsa-mir-7-2|MI0000264                                                           TGGAAGACTAGTGATTTTGTTGTTGTCTTACTGC--GCT-----CAACAACAAATCCCAGTCTACCTAA
hsa-mir-7-3|MI0000265                                                           TGGAAGACTAGTGATTTTGTTGTTCTGATGTACT----A-----CGACAACAAGTCACAGCCGGCCTCA
//


# STOCKHOLM 1.0

dme-mir-87|MI0000382                                  tcgcgcctgtatcttgct---gaacCGCTGC-CATTATGGCCAAC---GA-TCCGGttgagcaaaatttcagg-tgtg
dsi-mir-87|MI0009409                                  TCGCGCCTGTATCTTGCT---GAACCGCTGC-CATCATGGCCAAC---GA-TCCGGTTGAGCAAAATTTCAGG-TGTG
dse-mir-87|MI0009335                                  TCGCGCCTGTATCTTGCT---GAACCGCTGC-CATCATGGCCAAC---GA-TCCGGTTGAGCAAAATTTCAGG-TGTG
dya-mir-87|MI0009627                                  TCGCGCCTGTATCTTGCT---GAACCGTTAC-AATTATGGTCTTC---GATCC-GGTTGAGCAAAATTTCAGG-TGTG
der-mir-87|MI0009085                                  TCGCGCCTGTATCTTGCT---GAACCGTTGC-CATTATGGCCTAC---GA-TCCGGTTGAGCAAAATTTCAGG-TGTG
dan-mir-87|MI0008948                                  TCGCGCCTGTATCTTGCT---GAACCGTTACCGAT-ATGGCA-CA---GAATCCGGTTGAGCAAAATTTCAGG-TGTG
dps-mir-87|MI0001319                                  TCGCGCCTGTATCTTGCT---GAACCGTAGC-CATAATGGTCTTT---CATCCCGGTTGAGCAAAATTTCAGG-TGTG
dpe-mir-87|MI0009287                                  TCGCGCCTGTATCTTGCT---GAACCGTAGC-CATAATGGTCTTT---CATCCCGGTTGAGCAAAATTTCAGG-TGTG
dwi-mir-87-2|MI0009550                                TCGCGCCTGTATCTTGCT---GAACCGTTACCAATTGTGATCTTC---ATTTCCGGTTGAGCAAAATTTCAGG-TGTG
dwi-mir-87-1|MI0009608                                TCGCGCCTGTATCTTGCT---GAACCGTTACCAATTGTGATCATC---ATTTCCGGTTGAGCAAAATTTCAGG-TGTG
dmo-mir-87|MI0009215                                  TCGCGCCTGTATCTTGCT---GAACCGTTAC-AATTGTCACATCC---AAATCCGGTTGAGCAAAATTTCAGG-TGTG
dvi-mir-87|MI0009542                                  TCGCGCCTGTATCTTGCT---GAACCGTTAC-AATTGAGACATCT---AAATCCGGTTGAGCAAAATTTCAGG-TGTG
dgr-mir-87|MI0009154                                  TCGCGCCTGTATCTTGCT---GAACCGTTAC-CATTGTGACATCC---AAATCCGGTTGAGCAAAATTTCAGG-TGTG
aga-mir-87|MI0008308                                  CCCAGCCTGAAATTTGCTAA--ACCTGATAC--GTGTTCGAAACCA--------AGGTGAGCAAATATTCAGG-TGTG
aae-mir-87|MI0013461                                  GCCAGCCTGAAATTTGCT---AAACCTGTGTGTATTTGATTCA---AACAATCAAGGTGAGCAAATTTTCAGG-TGTG
tca-mir-87a|MI0008908                                 ACGGGCTTGAAATCTTGCTC--T-CCCGTG---ATTATTTCGTAAA--------GGGTGAGCAAAGTTTCAGG-TGTG
tca-mir-87b|MI0016332                                 ACACGCTTGAACTTTGTTTT--T-CCTGTGC--ATTATTCTA-------------GGTGAGCAAAGATTCAGG-TGTG
bmo-mir-87|MI0008344                                  -TGGGCCTGAA-----TCGT--TGCTCAGACCTGTATTTTCGAC---------CAGGTGAGCAAACTTTCAGG-TGTG
ame-mir-87-1|MI0005743                                TTTTACCTGGCCCTCGTGC-----TCTCTTACTTTGAGAAAATAA--------A-GGTGAGCAAAGTTTCAGG-TGTG
ame-mir-87-2|MI0005744                                GCGGGCCTGACTCTTTGCTC--TGCCCGTATCTTTTTTTCCACTC--------TGGGTGAGCAAAGTTTCAGG-TGTG
cte-mir-87a|MI0010062                                 CTCAGCCAAACGATTAAAGA-AAATAGTTCCCTCCGCGGAGGGAT--------CTGGTGAGCAAAGTTTCAGG-TGTG
cte-mir-87b|MI0010063                                 -C--GCCTGAC----ACTTT--GACTCAAAC---CTCTTTTCGTGA------GTAGGTGAGCAAAGTTTCAGG-TGTA
api-mir-87b|MI0013940                                 --TCGCCTGAAACTTGCTTT--GACCTAAGT--ACATTTGCATCAA---------GGTGAGCAAAGTTTCAGG-CGTG
api-mir-87a|MI0013941                                 --GGGCCTGAC-----TCAT--TGCTCA-ACCTGTGTTATTGATACG--TTATTAGGTGAGCAAAGTTTCAGG-TGTG
isc-mir-87|MI0012287                                  -CT-GCCTGCCTGAAAATTT--GTCTCAAAC---CTTTCATAGTG--------TAGGTGAGCAAAGTTTCAGG-TGTG
cel-mir-87|MI0000058                                  -CC-GCCTGAT---ACTTTC--GTCTCAACCTCGCTGTCAGATTGGT--C--GTAGGTGAGCAAAGTTTCAGG-TGTG
//


# STOCKHOLM 1.0

dme-mir-8|MI0000128                                                            catcttacc-gggcagcattagaTCCT-T-----------TTT--ATAACTCtaatactgtcaggtaaagatgtc
dsi-mir-8|MI0009456                                                            CATCTTACC-GGGCAGCATTAGATCCT-T-----------TTT--ATAACTCTAATACTGTCAGGTAAAGATGTC
dse-mir-8|MI0009334                                                            CATCTTACC-GGGCAGCATTAGATCCT-T-----------TTT--AAAACTCTAATACTGTCAGGTAAAGATGTC
dya-mir-8|MI0009639                                                            CATCTTACC-GGGCAGCATTAGATCCT-T-----------TTT--ATAACTCTAATACTGTCAGGTAAAGATGTC
der-mir-8|MI0009037                                                            CATCTTACC-GGGCAGCATTAGATCCT-T-----------TTT--ATAACTCTAATACTGTCAGGTAAAGATGTC
dan-mir-8|MI0008945                                                            CATCTTACC-GGGCAGCATTAGATCCT-T-----------TCTG-ATAACTCTAATACTGTCAGGTAAAGATGTC
dps-mir-8|MI0001303                                                            CATCTTACC-GGGCAGCATTAGATCCT-T-------------TAGATACCTCTAATACTGTCAGGTAAAGATGTC
dpe-mir-8|MI0009264                                                            CATCTTACC-GGGCAGCATTAGATCCT-T-------------TAGATACCTCTAATACTGTCAGGTAAAGATGTC
dwi-mir-8|MI0009580                                                            CATCTTACC-GGGCAGCATTAGATTTTGTAC---------TATAGATATCTCTAATACTGTCAGGTAAAGATGTC
dmo-mir-8|MI0009201                                                            CATCTTACC-GGGCAGCATTAGATTCC-TGT---------TTTAAATAACTCTAATACTGTCAGGTAAAGATGTC
dvi-mir-8|MI0009522                                                            CATCTTACC-GGGCAGCATTAGATTCT-TGA---------TTTAAATAATTCTAATACTGTCAGGTAAAGATGTC
dgr-mir-8|MI0009134                                                            CATCTTACC-GGGCAGCATTAGATTCT-TGA---------TTTAAATAATTCTAATACTGTCAGGTAAAGATGTC
aga-mir-8|MI0001630                                                            CATCTTACC-GGGCAGCATTAGATATGTTA-----------TCGGATATTTCTAATACTGTCAGGTAAAGATGTC
aae-mir-8|MI0013437                                                            CATCTTACC-GGGCAGCATTAGATATTTT------------TGAAATACTTCTAATACTGTCAGGTAAAGATGTC
tca-mir-8|MI0008898                                                            CATCTTACC-GGGCAGCATTAGATTACAT-------------TTTATACTTCTAATACTGTCAGGTAAAGATGTC
bmo-mir-8|MI0004971                                                            CATCTTACC-GGGCAGCATTAGAGTCCTG------------TCTATATTTTCTAATACTGTCAGGTAAAGATGTC
ame-mir-8|MI0001595                                                            CATCTTACC-GGGCAGCATTAGA-TTGAA------------GTTGA-CCTTCTAATACTGTCAGGTAAAGATGTC
nvi-mir-8|MI0014759                                                            CATCTTACC-GGGCAGCATTAGA-TTACA------------TTTGAATTTTCTAATACTGTCAGGTAAAGATGTC
api-mir-8|MI0013939                                                            CGTCTTACTTGGGCAGGATTAGAGTGACA------------ATTGATATGTCTAATACTGTCAGGTAATGATGTC
dpu-mir-8|MI0012250                                                            CATCTTACC-GGGCAGCATTAGATTGGCTTTTTAAACAAGCATCGTGATTTCTAATACTGTCAGGTAAAGATGTC
isc-mir-8|MI0012286                                                            CATCTTACC-AGACAGCATTAGATTGAGCC---------------TGATTTCTAATACTGTCAGGTAAAGATGTC
cte-mir-8|MI0010051                                                            CATCTTACC-CGGCGGCATTAGATTGACCGG-------------CTCTCTTCTAATACTGTCAGGTAAAGATGTC
mmu-mir-141|MI0000166                                                          CATCTTCCA-GTGCAGTGTTGGATGGTTGAA---------GTATGAAGCTCCTAACACTGTCTGGTAAAGATGGC
mmu-mir-200b|MI0000243                                                         CATCTTACT-GGGCAGCATTGGATAGTGTC---------------TGATCTCTAATACTGCCTGGTAATGATGAC
mmu-mir-200a|MI0000554                                                         CATCTTACC-GGACAGTGCTGGATTTCTTGG---------CT-TGA---CTCTAACACTGTCTGGTAACGATG-T
mmu-mir-200c|MI0000694                                                         CGTCTTACC-CAGCAGTGTTTGGGTGCT-GG---------TTGGGA-GTCTCTAATACTGCCGGGTAATGATGGA
mmu-mir-429|MI0001642                                                          TGTCTTACC-AGACATGGTTAGATCTGGATG-------------CATCTGTCTAATACTGTCTGGTAATGCCGTC
hsa-mir-200b|MI0000342                                                         CATCTTACT-GGGCAGCATTGGATGGAGTC---------------AGGTCTCTAATACTGCCTGGTAATGATGAC
hsa-mir-141|MI0000457                                                          CATCTTCCA-GTACAGTGTTGGATGGTCTAA---------TTGTGAAGCTCCTAACACTGTCTGGTAAAGATGGC
hsa-mir-200c|MI0000650                                                         CGTCTTACC-CAGCAGTGTTTGGGTGC--GG---------TTGGGA-GTCTCTAATACTGCCGGGTAATGATGGA
hsa-mir-200a|MI0000737                                                         CATCTTACC-GGACAGTGCTGGATTTCCCAG---------CT-TGA---CTCTAACACTGTCTGGTAACGATG-T
hsa-mir-429|MI0001641                                                          CGTCTTACC-AGACATGGTTAGACCTGGC---------------CCTCTGTCTAATACTGTCTGGTAAAACCGTC
//


# STOCKHOLM 1.0

dme-mir-927|MI0005843                                                       tttagaattcctacgctttaccGTGGCATA---CGAAATTCGGcaaagcgtttggattctgaaac
dsi-mir-927|MI0011760                                                       TTTAGAATTCCTACGCTTTACCGTGGCATA---CGAAATTCGGCAAAGCGTTTGGATTCTGAAAC
dsechellia|scaffold_37|neg|439550-439641                                    TTTAGAATTCCTACGCTTTACCGTCGCATA---CGAAATTCGGCAAAGCGTTTGGATTCTGAAAC
dyakuba|X|neg|10049111-10049197                                             TTTAGAATTCCTACGCTTTACCGTCGCATA---CGAAATTCGGCAAAGCGTTTGGATTCTGAAAC
derecta|scaffold_4690|pos|11188769-11188860                                 TTTAGAATTCCTACGCTTTACCGTGGCATA---CGAAATTCGGCAAAGCGTTTGGATTCTGAAAC
dananassae|scaffold_13250|pos|3108678-3108751                               TTTAGAATTCCTACGCTTTACCGTTGCATA---TGAAATTAGGCAAAGCGTTTGGATTCTGGAAC
dps-mir-927|MI0011617                                                       TTTAGAATTCCTACGCTTTACCGTTGCAAAA--CGAAATTCGGCAAAGCGTTTGGATTCTGAAAC
dpersimilis|scaffold_192|pos|48585-48659                                    TTTAGAATTCCTACGCTTTACCGTTGCAAAA--CGAAATTCGGCAAAGCGTTTGGATTCTGAAAC
dwillistoni|scf2_1100000004590|neg|2521626-2521694                          TTTAGAATTCCTACGCTTTACCGTCGCCTA---CGAAACTCGGCAAAGCGTTTGGATTCTGAAAC
dmojavensis|scaffold_6473|neg|7790782-7790845                               TTTAGAATTCCTACGCTTTACCGTCGTATA---CGCAATTTGGCAAAGCGTTTGGATTCTGAAAC
dvirilis|scaffold_12970|neg|3343546-3343609                                 TTTAGAATTCCTACGCTTTACCGTCGTGTC---CGAAATTTGGCAAAGCGTTTGGATTCTGAAAC
dgrimshawi|scaffold_15203|pos|10526928-10526997                             TTTAGAATTCCTACGCTTTACCGTCGTATA---CGAAATTTGGCAAAGCGTTTGGATTCTGAAAC
aga-mir-927|MI0010596                                                       TTTAGAATTCCTACGCTTTACCCGTGATTAA--AGTAGTGCGGCAAAGCGTTTGGATTCTGAAAC
aae-mir-927|MI0013476                                                       TTTAGAATTCCTACGCTTTACC-GTGATTTGTTGAAAGTTTGGCAAAGCGTTTGGGTTCTGAAAC
tca-mir-927|MI0008931                                                       TTTAGAATTCCTACGCTTTACC-GTG------TGAAAGGCTGGCAAAGCGTTTGGATTCTGAATC
bmo-mir-1926|MI0008394                                                      TTTAGAATCCAAACGCTTTGCCCAACTACTT--GGCAAC--GGTAAAGCGTAGGAATTCTAAAGC
bmo-mir-927|MI0010000                                                       TTTAGAATTCCTACGCTTTACC--GTTGCCA--AGTAGTTGGGCAAAGCGTTTGGATTCTAAAAC
ame-mir-927|MI0005748                                                       TTTAGAATTCCTACGCTTTACC--GATGTTC--GAAG-T--GGCAAAGCGTTTGAAATCTGAAAC
nvi-mir-927|MI0014761                                                       TTTAGAATTCCTACGCTTTACC--GGTTTTT--AAAAAT--GGCAAAGCGTTTGAAGTCTAAAAC
api-mir-927|MI0013942                                                       TTTAGAATTCCTACGCTTTACCGTACAATTT--TA----TCGGCAAAGCGTTTGAATTGTAAAAC
//


# STOCKHOLM 1.0

dme-mir-929|MI0005853                                                          aaattgactctagtagggagtcCTTT-AATGAG-----CGActccctaacggagtcagattg
dsi-mir-929|MI0011748                                                          AAATTGACTCTAGTAGGGAGTCCTTT-AATGAG-----CGACTCCCTAACGGAGTCAGATTG
dsechellia|scaffold_6|pos|240434-240521                                        AAATTGACTCTAGTAGGGAGTCCTTT-AATGAG-----CGACTCCCTAACGGAGTCAGATTG
dyakuba|3R|pos|481104-481191                                                   AAATTGACTCTAGTAGGGAGTCCTTT-AATGAA-----CGACTCCCTAACGGAGTCAGATTG
derecta|scaffold_4770|pos|471046-471133                                        AAATTGACTCTAGTAGGGAGTCCTTC-CATAAG-----CGACTCCCTAACGGAGTCAGATTG
dananassae|scaffold_13340|pos|11127736-11127822                                AAATTGACTCTAGTAGGGAGTCCTTTTAACGAG-----AGACTCCCTAACGGAGTCAGATTG
dps-mir-929|MI0011616                                                          AAATTGACTCTAGTAGGGAGTCCTTTTATTGAG-----CGACTCCCTAACGGAGTCAGATTG
dpersimilis|scaffold_6|neg|111455-111537                                       AAATTGACTCTAGTAGGGAGTCCTTTTATTGAG-----CGACTCCCTAACGGAGTCAGATTG
dwillistoni|scf2_1100000004902|neg|9825588-9825670                             AAATTGACTCTAGTAGGGAGTCCTTTATATAAG-----CGACTCCCTAACGGAGTCAGATTG
dmojavensis|scaffold_6540|pos|34020291-34020373                                AAATTGACTCTAGTAGGGAGTCCTTTTTTTTAA-----CGACTCCCTAACGGAGTCAGATTG
dvirilis|scaffold_12822|pos|1418817-1418898                                    AAATTGACTCTAGTAGGGAGTCCTTTCAC-GAG-----CGACTCCCTAACGGAGTCAGATTG
dgrimshawi|scaffold_15074|pos|2468192-2468274                                  AAATTGACTCTAGTAGGGAGTCCTTTTAACGAG-----CGACTCCCTAACGGAGTCAGATTG
aga-mir-929|MI0010595                                                          AAATTGACTCTAGTAGGGAGTCCTTTTATACGA----GCGACTCCCTAACGGAGTCAGATTG
aae-mir-929-1|MI0014710                                                        AAATTGACTCTAGTAGGGAGTCCTTGTGTACGA----GTGACTCCCTAACGGAGTCAGATTG
aae-mir-929-2|MI0014711                                                        AAATTGACTCTAGTAGGGAGTCCTTGTGTACGA----GTGACTCCCTAACGGAGTCAGATTG
tca-mir-929|MI0008934                                                          AAATTGACTCTAGTAGGGAGTCCGT---TACTTTATAGCGACTCCCTAACGGAGTCAGGTTG
bmo-mir-929|MI0010001                                                          AAATTGACTCTAGTAGGGAGTCCGT---TCCGC----GCGACTCCCTAATCGAGTCAGGTTG
ame-mir-929|MI0005751                                                          AAATTGACTCTAGTAGGGAGTCCCTGCATTCAATATGGCGACTTCCTAATAGAGTCAGGCTG
nvi-mir-929|MI0014733                                                          AAATTGACTCTAGTAGGGAGTCCCTGCATTCAATATGGCGACTTCCTAACAGAGTCAGGCTG
api-mir-929|MI0013943                                                          AAATTGACTCTAGTAGGGAGTCCTTATATTTAAT---GTGACTCCCTAATGGGGTCAGATTG
//


# STOCKHOLM 1.0

dme-mir-92a|MI0000357                                                       aggacgggaag--gtgtcaacgttTTG---CATTTCG-AA-TAAAcattgcacttgtcccggcctat
dsi-mir-92b|MI0009445                                                       AGGCCGTGCCCA-GTGC--TTATTTGTTGCCTTTTCG-AAATACAAATTGCACTAGTCCCGGCCTGC
dsi-mir-92a|MI0009465                                                       AGGACGGGAAG--GTGTCAACGTTTTG---CATTTCG-AA-TAAACATTGCACTTGTCCCGGCCTAT
dse-mir-92b|MI0009336                                                       AGGCCGTGCCCA-GTGC--TTATTTGTTGCCTTTTCG-AAATACAAATTGCACTAGTCCCGGCCTGC
dse-mir-92a|MI0009347                                                       AGGACGGGAAG--GTGTCAACGTTTTG---CATTTCG-AA-TAAACATTGCACTTGTCCCGGCCTAT
dya-mir-92a|MI0009688                                                       AGGACGGGAAG--GTGTCAACGTTTTG---CATTTTG-AA-TAAACATTGCACTTGTCCCGGCCTAT
dya-mir-92b|MI0009701                                                       AGGCCGTGCCCA-GTGC--TTATTTGTTGCCTTTTCG-AAATACAAATTGCACTAGTCCCGGCCTGC
der-mir-92a|MI0009032                                                       AGGACGGGAAG--GTGTCAACGTTTTG---CATTTCG-AA-TAAACATTGCACTTGTCCCGGCCTAT
der-mir-92b|MI0009084                                                       AGGCCGTGCCCA-GTGC--TTATTTGTTGCCTTTTCG-AAATACAAATTGCACTAGTCCCGGCCTGC
dan-mir-92b|MI0008942                                                       AGGCCGTGCCCG-GTGC--TTATTTGTTACT-TTTGG-AAATACAAATTGCACTAGTCCCGGCCTGC
dan-mir-92a|MI0008949                                                       AGGACGGGAAG--GTGTCAAGGTTTTG---AATTA-A-AT-TAAACATTGCACTTGTCCCGGCCTAT
dan-mir-311a|MI0009008                                                      AGGACGGTATTT-GTGTCAATATGGAT----ATTTCA-AA---CATATTGCACTTATACCGGCCTGA
dps-mir-92a|MI0001320                                                       AGGACGGGAAG--GTGTCAACGTTTTA---AATTTTG-AA-CAAACATTGCACTTGTCCCGGCCTAT
dps-mir-92b|MI0001321                                                       AGGCCGTGCCCA-GTGC--TTATTTGTCGTTGTTTGA-AAATACAAATTGCACTAGTCCCGGCCTGC
dpe-mir-92b|MI0009314                                                       AGGCCGTGCCCA-GTGC--TTATTTGTCGTTGTTTGA-AAATACAAATTGCACTAGTCCCGGCCTGC
dpe-mir-92a|MI0009325                                                       AGGACGGGAAG--GTGTCAACGTTTTA---CATTTTG-AA-CAAACATTGCACTTGTCCCGGCCTAT
dwi-mir-92b|MI0009558                                                       AGACCGTGCCTG-GTGC--TTATTTGTTGCTATTTAA-ATATACAAATTGCACTAGTCCCGGCCTGC
dwi-mir-92a|MI0009564                                                       AGGACGGGAAG--GTGTCAACGTTTTG---CCTTATG-AATCAAACATTGCACTTGTCCCGGCCTAT
dmo-mir-92a|MI0009187                                                       AGGACGGGAAG--GTGTCAACGTTTTA---CCTTTTG-ATTCAAACATTGCACTTGTCCCGGCCTAT
dmo-mir-92b|MI0009211                                                       AGGTCGTGCCTG-GTGC--TTATTTGTTGTTATGCGA-AAATACAAATTGCACTAGTCCCGGCCTGC
dmo-mir-313|MI0009250                                                       GGTTGTGAATTG-TGTCAATTCTTT----TTATTTTA-CA---AGTATTGCACTTTTCACGGCCGGA
dvi-mir-92b|MI0009530                                                       AGGTCGTGCCTG-GTGC--TTATTTGTTGTTATGCGA-AAATCCAAATTGCACTAGTCCCGGCCTGC
dvi-mir-92a|MI0009547                                                       AGGACGGGAAG--GTGTCAACGTTTTG---CTTTATG-AATCAAACATTGCACTTGTCCCGGCCTAT
dgr-mir-92a|MI0009113                                                       AGGACGGGAAG--GTGTCAACGTTTTG---CATTTTG-AATCAAACATTGCACTTGTCCCGGCCTAT
dgr-mir-92b|MI0009178                                                       AGGTCGTGCCTG-GTGC--TTATTTGTTGTTATGTGA-AAATACAAATTGCACTAGTCCCGGCCTGC
aga-mir-92a|MI0001632                                                       CGGCCGGCTCA--AGAGCAAAATTGTG------TTTC-ATACTAATATTGCACTTGTCCCGGCCTAT
aga-mir-92b|MI0001633                                                       AGGACGTGACAG-GTGCA-TTATTTGCTGAT-TTTCA-ATGT-CAAATTGCACTTGTCCCGGCCTGC
aae-mir-92a|MI0013445                                                       CGGTACGGACA--GGGGCAACATTGTGA--CATTTGA-AAGCTAATATTGCACTTGTCCCGGCCTAT
aae-mir-92b|MI0013527                                                       AGGTCGTGACTT-GTGC--CCGTTTGCTGAATTTTAA-TGGT-CAAATTGCACTTGTCCCGGCCTGC
tca-mir-92a|MI0008909                                                       AGTCCGTGATGC-GTGACAATATTTAG---TTTTTTT----CGAATATTGCACTAGTCCCGGCCTAT
tca-mir-92b|MI0008910                                                       AGGTCGTGTCTT-GTGCAACTTGTGGT----TTTTTCATTAGTCAAATTGCACTTGTCCCGGCCTGC
tca-mir-92c|MI0016341                                                       GGGTCGTGATTT-GTGCAAATAT--GT----TATTTCGT---TCATATTGCACCAGTCCCGGCCTGA
bmo-mir-92b|MI0009998                                                       AGGACGCGATTAGGTGTAAACGTTTGT----GTTTCA-TATCAA--ATTGCACCAATCCCGGCCTGC
bmo-mir-92a|MI0015936                                                       -GGCAGTGACTG-GCGCCATATT--CG----GTACGTGTGC--GATATTGCACCAGTCCCGGCCTAT
ame-mir-92a|MI0005745                                                       AGGCCGAGATTT-GTGACAATGTTTCGTGATGATGTAATCTTCAATATTGCACTTGTCCCGGCCTAT
ame-mir-92b-1|MI0010612                                                     AGGTCAGGACTA-ATGCAAATAT--GT----AGTGTCGACA-TCAAATTGCACCCGTCCCGGCCTGA
ame-mir-92b-2|MI0010613                                                     AGGTCAGGACTA-ATGCAAATAT--GT----AGTGTCGACA-TCAAATTGCACCCGTCCCGGCCTGA
nvi-mir-92a|MI0014729                                                       AGGTCGAGATCG-GTGGCAATGTTTCGTAATGGTTTT-CCCTCAATATTGCACTTGTCCCGGCCTAT
hsa-mir-25|MI0000082                                                        -GGCGGAGACTT-GGGCAATTGC--TG----GACGCTGCCCTGGGCATTGCACTTGTCTCGGTCTGA
hsa-mir-92a-1|MI0000093                                                     AGGTTGGGATCG-GTTGCAATGCTGTG----TTTCT--GTATGGTA-TTGCACTTGTCCCGGCCTGT
hsa-mir-92a-2|MI0000094                                                     GGGTGGGGATTT-GTTGCATTACTT----GTGTTCTA-TATAAAGTATTGCACTTGTCCCGGCCTGT
hsa-mir-92b|MI0003560                                                       GGGACGGGACGC-GGTGCAGTGTTGTT----TTTTCCCCCGCCAATATTGCACTCGTCCCGGCCTCC
cte-mir-92a|MI0010064                                                       AGGTCGAGATTG-GC-GCAATGCTGTC----GTC-----CATCCAGATTGCACTAGTCCCGGCCTTC
cte-mir-92c|MI0010066                                                       AGGTCGTGACAA-GCGGCAATCCTGGT----CTGGCTGATGCTCCAATTGCACTTGTCCCGGCCTGC
dpu-mir-92|MI0012253                                                        AGGCTTTGACTT-GGGCAACTTC--GT----TTAAATGTTTGTCGAATTGCACTCGTCCCGGCCTGC
mmu-mir-92a-2|MI0000580                                                     AGGTGGGGATTG-GTGGCATTACTT----GTGTTAGA-TATAAAGTATTGCACTTGTCCCGGCCTGA
mmu-mir-25|MI0000689                                                        -GGCGGAGACTT-GGGCAATTGC--TG----GACGCTGCCCTGGGCATTGCACTTGTCTCGGTCTGA
mmu-mir-92a-1|MI0000719                                                     AGGTTGGGATTT-GTCGCAATGCTGTG----TTTCTCTGTATGGTA-TTGCACTTGTCCCGGCCTGT
mmu-mir-92b|MI0005521                                                       GGGACGGGACGT-GGTGCAGTGTTGTT----CTTTCCCCTGCCAATATTGCACTCGTCCCGGCCTCC
//


# STOCKHOLM 1.0

dme-mir-92b|MI0000379                                                       aggccgtgcc-cagtgc--ttatttgTTGCA-TTTTCGAAATACAaattgcactagtcccggcctgc
dsi-mir-92b|MI0009445                                                       AGGCCGTGCC-CAGTGC--TTATTTGTTGCC-TTTTCGAAATACAAATTGCACTAGTCCCGGCCTGC
dsi-mir-92a|MI0009465                                                       AGGACGGGA--AGGTGTCAACGTTTTGCA----TTTCGAAT-AAACATTGCACTTGTCCCGGCCTAT
dse-mir-92b|MI0009336                                                       AGGCCGTGCC-CAGTGC--TTATTTGTTGCC-TTTTCGAAATACAAATTGCACTAGTCCCGGCCTGC
dse-mir-92a|MI0009347                                                       AGGACGGGA--AGGTGTCAACGTTTTGCA----TTTCGAAT-AAACATTGCACTTGTCCCGGCCTAT
dya-mir-92a|MI0009688                                                       AGGACGGGA--AGGTGTCAACGTTTTGCA----TTTTGAAT-AAACATTGCACTTGTCCCGGCCTAT
dya-mir-92b|MI0009701                                                       AGGCCGTGCC-CAGTGC--TTATTTGTTGCC-TTTTCGAAATACAAATTGCACTAGTCCCGGCCTGC
der-mir-92a|MI0009032                                                       AGGACGGGA--AGGTGTCAACGTTTTGCA----TTTCGAAT-AAACATTGCACTTGTCCCGGCCTAT
der-mir-92b|MI0009084                                                       AGGCCGTGCC-CAGTGC--TTATTTGTTGCC-TTTTCGAAATACAAATTGCACTAGTCCCGGCCTGC
dan-mir-92b|MI0008942                                                       AGGCCGTGCC-CGGTGC--TTATTTGTTAC--TTTTGGAAATACAAATTGCACTAGTCCCGGCCTGC
dan-mir-92a|MI0008949                                                       AGGACGGGA--AGGTGTCAAGGTTTTGAA----TTA-AATT-AAACATTGCACTTGTCCCGGCCTAT
dan-mir-311a|MI0009008                                                      AGGACGGTAT-TTGTGTCAATATGGAT-----ATTTCAAAC---ATATTGCACTTATACCGGCCTGA
dps-mir-92a|MI0001320                                                       AGGACGGGA--AGGTGTCAACGTTTTAAA----TTTTGAAC-AAACATTGCACTTGTCCCGGCCTAT
dps-mir-92b|MI0001321                                                       AGGCCGTGCC-CAGTGC--TTATTTGTCGTT-GTTTGAAAATACAAATTGCACTAGTCCCGGCCTGC
dpe-mir-92b|MI0009314                                                       AGGCCGTGCC-CAGTGC--TTATTTGTCGTT-GTTTGAAAATACAAATTGCACTAGTCCCGGCCTGC
dpe-mir-92a|MI0009325                                                       AGGACGGGA--AGGTGTCAACGTTTTACA----TTTTGAAC-AAACATTGCACTTGTCCCGGCCTAT
dwi-mir-92b|MI0009558                                                       AGACCGTGCC-TGGTGC--TTATTTGTTGCT-ATTTAAATATACAAATTGCACTAGTCCCGGCCTGC
dwi-mir-92a|MI0009564                                                       AGGACGGGA--AGGTGTCAACGTTTTGCC----TTATGAATCAAACATTGCACTTGTCCCGGCCTAT
dmo-mir-92a|MI0009187                                                       AGGACGGGA--AGGTGTCAACGTTTTACC----TTTTGATTCAAACATTGCACTTGTCCCGGCCTAT
dmo-mir-92b|MI0009211                                                       AGGTCGTGCC-TGGTGC--TTATTTGTTGTT-ATGCGAAAATACAAATTGCACTAGTCCCGGCCTGC
dmo-mir-313|MI0009250                                                       CGGTTGTGAA-TTGTGTCAATTCTTTTT----ATTTTACAA---GTATTGCACTTTTCACGGCCGGA
dvi-mir-92b|MI0009530                                                       AGGTCGTGCC-TGGTGC--TTATTTGTTGTT-ATGCGAAAATCCAAATTGCACTAGTCCCGGCCTGC
dvi-mir-92a|MI0009547                                                       AGGACGGGA--AGGTGTCAACGTTTTGCT----TTATGAATCAAACATTGCACTTGTCCCGGCCTAT
dgr-mir-92a|MI0009113                                                       AGGACGGGA--AGGTGTCAACGTTTTGCA----TTTTGAATCAAACATTGCACTTGTCCCGGCCTAT
dgr-mir-92b|MI0009178                                                       AGGTCGTGCC-TGGTGC--TTATTTGTTGTT-ATGTGAAAATACAAATTGCACTAGTCCCGGCCTGC
aga-mir-92a|MI0001632                                                       CGGCCGGCTC--AAGAGCAAAATTGTG-------TTTCATACTAATATTGCACTTGTCCCGGCCTAT
aga-mir-92b|MI0001633                                                       AGGACGTGAC-AGGTGCA-TTATTTGCTGAT-TTTCAATG-T-CAAATTGCACTTGTCCCGGCCTGC
aae-mir-92a|MI0013445                                                       CGGTACGGAC--AGGGGCAACATTGTGAC---ATTTGAAAGCTAATATTGCACTTGTCCCGGCCTAT
aae-mir-92b|MI0013527                                                       AGGTCGTGAC-TTGTGC--CCGTTTGCTGAA-TTTTAATGGT-CAAATTGCACTTGTCCCGGCCTGC
tca-mir-92a|MI0008909                                                       AGTCCGTGAT-GCGTGACAATATTTAGTT----TTTT---TCGAATATTGCACTAGTCCCGGCCTAT
tca-mir-92b|MI0008910                                                       AGGTCGTGTC-TTGTG-CAACTTGTGGTTT---TTTCATTAGTCAAATTGCACTTGTCCCGGCCTGC
tca-mir-92c|MI0016341                                                       GGGTCGTGAT-TTGTGCAAATATGT-T-----ATTTCGTTC---ATATTGCACCAGTCCCGGCCTGA
bmo-mir-92b|MI0009998                                                       AGGACGCGATTAGGTGTAAACGTTT-GTG----TTTCATATCAA--ATTGCACCAATCCCGGCCTGC
bmo-mir-92a|MI0015936                                                       GGGCAGTGAC-TGGCGCCATATTCGGTAC----GTGTGC----GATATTGCACCAGTCCCGGCCTAT
amellifera|gi|323388973|ref|NC_007084.3||pos|8056271-8056315                AGGTTGGGAT-GTG-GGCATTATTTGTTGCAAGGTTAGATC---AAATTGCACTCGTCCCGGCCTGC
ame-mir-92a|MI0005745                                                       AGGCCGAGAT-TTGTGACAATGTTTCGTGATGATGTAATCTTCAATATTGCACTTGTCCCGGCCTAT
ame-mir-92b-1|MI0010612                                                     AGGTCAGGAC-TAATGCAAATATGTAGTG-----TCGACAT--CAAATTGCACCCGTCCCGGCCTGA
ame-mir-92b-2|MI0010613                                                     AGGTCAGGAC-TAATGCAAATATGTAGTG-----TCGACAT--CAAATTGCACCCGTCCCGGCCTGA
nvi-mir-92a|MI0014729                                                       AGGTCGAGAT-CGGTGGCAATGTTTCGTAATGGTTTT-CCCTCAATATTGCACTTGTCCCGGCCTAT
dpu-mir-92|MI0012253                                                        AGGCTTTGAC-TTG-GGCAACTTCGTTTA----AATGTTTGTCGA-ATTGCACTCGTCCCGGCCTGC
cte-mir-92a|MI0010064                                                       AGGTCGAGAT-TGG-CGCAATGCTGTCGT----CCA---T-CCAG-ATTGCACTAGTCCCGGCCTTC
cte-mir-92c|MI0010066                                                       AGGTCGTGAC-AAGCGGCAATCCTGGTCT----GGCTGATGCTCCAATTGCACTTGTCCCGGCCTGC
mmu-mir-92a-2|MI0000580                                                     AGGTGGGGAT-TGGTGGCATTACTTGTGTTAGATATAAAGT---A--TTGCACTTGTCCCGGCCTGA
mmu-mir-25|MI0000689                                                        AGGCGGAGAC-TTGGGCAATTGCTGGACG----CTGCCCT--GGGCATTGCACTTGTCTCGGTCTGA
mmu-mir-92a-1|MI0000719                                                     AGGTTGGGAT-TTGTCGCAATGCTGTGTT----TCTCTGT-ATGGTATTGCACTTGTCCCGGCCTGT
mmu-mir-92b|MI0005521                                                       GGGACGGGAC-GTGGTGCAGTGTTGTTCT----TTCCCCTGCCAATATTGCACTCGTCCCGGCCTCC
hsa-mir-25|MI0000082                                                        AGGCGGAGAC-TTGGGCAATTGCTGGACG----CTGCCCT--GGGCATTGCACTTGTCTCGGTCTGA
hsa-mir-92a-1|MI0000093                                                     AGGTTGGGAT-CGGTTGCAATGCTGTGTT----TCT--GT-ATGGTATTGCACTTGTCCCGGCCTGT
hsa-mir-92a-2|MI0000094                                                     GGGTGGGGAT-TTGTTGCATTACTTGTGTTCTATATAAAGT---A--TTGCACTTGTCCCGGCCTGT
hsa-mir-92b|MI0003560                                                       GGGACGGGAC-GCGGTGCAGTGTTGTTTT----TTCCCCCGCCAATATTGCACTCGTCCCGGCCTCC
//


# STOCKHOLM 1.0

dme-mir-932|MI0005820                                                     tcaattccgtagtgcattgcagTGTGTT--------TCATTATTTA----Ctgcaagcgctgcggatttggca
dsi-mir-932|MI0011757                                                     TCAATTCCGTAGTGCATTGCAGTGTGTT--------TAATTATTTA----CTGCAAGCGCTGCGGATTTGGCA
dsechellia|scaffold_3|pos|2435765-2435855                                 TCAATTCCGTAGTGCATTGCAGTGTGTT--------TAATTATTTA----CTGCAAGCGCTGCGGATTTGGCA
dyakuba|2L|neg|6007736-6007824                                            TCAATTCCGTAGTGCATTGCAGTGTGCT--------TAATTATTTA----CTGCAAGCGCTGCGGATTTGGCA
derecta|scaffold_4929|pos|15815541-15815630                               TCAATTCCGTAGTGCATTGCAGTGTCTT--------TACTTATTTA----CTGCAAGCGCTGCGGATTTGGCA
dananassae|scaffold_12916|pos|8482562-8482649                             TCAATTCCGTAGTGCATTGCAGTGTTTT--------TAAACTACAA----CTGCATGCTCTGCGGACTTGGCA
dps-mir-932|MI0011612                                                     TCAATTCCGTAGTGCATTGCAGTTTAATA----TAATTATCAACAA----CTGCAAGCGCTGTGGACTTGGCA
dpersimilis|scaffold_5|pos|4895140-4895207                                TCAATTCCGTAGTGCATTGCAGTTTAATA----TAATTATCAACAA----CTGCAAGCGCTGTGGACTTGGCA
dwillistoni|scf2_1100000004585|neg|6812348-6812429                        TCAATTCCGTAGTGCATTGCAGTTGGTA--------CTAGAAAATA----CTGCAAGCGCTGCGGACTTGCTA
dmojavensis|scaffold_6500|neg|17707457-17707522                           TCAATTCCGTAGTGCATTGCAGTTGATT--------TAAGGAATTA----CTGCAAGCGCTGCAGAATTGGCA
dvirilis|scaffold_12963|neg|14767755-14767818                             TCAATTCCGTAGTGCATTGCAGTTGATT--------TTAGGAATTA----CTGCAAGCGCTGCAGAATTGGCA
dgrimshawi|scaffold_15126|pos|4596369-4596443                             TCAATTCCGTAGTGCATTGCAGTTGATT--------TAAGCAACTA----CTGCATGCCCTGCAGAATTGGCA
agambae|chromosome_AgamP3_2R_1_61545105_1|pos|15199832-15199856           TCAATTCCGTAGTGCATTGCAGTGTAG----AACGGTTACAAGCACGA--CTGCAAGCATTGTGGGAGTGAAG
aae-mir-932|MI0013475                                                     TCAATTCCGTAGTGCATTGCAG---------TGTGCTTTAGACGAA----CTGCAAGCAATGTGGAAGTGAAG
tca-mir-932|MI0008932                                                     TCAATTCCGTAGTGCATTGCAG-----------TGTTTGTAGCAGCAG-TCTGCAAGCAGTGCGGAAGTGAGG
bmo-mir-932|MI0010003                                                     TCAATTCCGTAGTGCATTGCAG-----------TGCATGCTGCCAC----CTGCAAGCAGTGCGGGAGTGAGG
ame-mir-932|MI0005754                                                     TCAATTCCGTAGTGCATTGCAGATGATTGTTCGAATTGACGAGAAAGAACCTGCAAGCACCGCGGGAGTGAGG
nvi-mir-932|MI0014763                                                     TCAATTCCGTAGTGCATTGCAG---------TAGATTTAAAAGAAAGATTCTGCAAGCACCGCGGGAGTGAGG
//


# STOCKHOLM 1.0

dme-mir-954|MI0005806                     tctgggtgttgcgttgtgtgtACCTGTGTACAGGCGTAttcacatgcaacatcccttac
//


# STOCKHOLM 1.0

dme-mir-955|MI0005807                                 catcgtgcagaggtttgagtgtcCTGTGTTTTG---CCTAATCGcattcaatttctgaacggtaga
dsi-mir-955|MI0011742                                 CATCGTGCAGAGGTTTGAGTGTCCTGTGTTTTG---CCTAATCGCATTCAATTTCTGCACGGTAGA
dsechellia|scaffold_2|pos|3291358-3291451             CATCGTGCAGAGGTTTGAGTGTCCTGTGTTTTG---CCTAATCGCATTCAATTTCTGCAG---AGA
dyakuba|3L|pos|3844756-3844849                        CATCGTGCAGAAGTTTGAGTGTCCTGTGTGTTG---CCTAATCGCATTCAATTTCTGAACGGTAGA
derecta|scaffold_4784|pos|5982007-5982101             CATCGTGCAGAGGTTTGAGTGTCTTGTGTGTTG---CCTAATCGCATTCAATTTCTGAACGGTAGA
dananassae|scaffold_13337|pos|7606441-7606531         CATCGTGCAGAGGTTTGAGTGTCTAAT-TTTTA---ACCATTCGCATTCAACCTTTGGACGGTAGA
dwillistoni|scf2_1100000004511|pos|10215757-10215830  CATCGTGCTTAGGTTTGAGTGTCTTCGTTTGTTTTCTCTAATGGCATTCAACCTTGGAGCGATAGA
dmojavensis|scaffold_6680|neg|1909638-1909706         CATCGTGCACAGGTTTGAGTGTTTGTGTTTG-----GCTAGTCGCATTCAGCCTTTGAACGGTAGA
dvirilis|scaffold_12758|neg|855589-855658             CATCGTGCACAGGTTTGAGTGTTTGAGTTTTT----CCTAGTGGCATTCAACCTTTGAACGGTAGA
dgrimshawi|scaffold_15110|pos|657079-657149           CATCGTGCACGGGTTTGAGTGTCTGAGTTTG-----CCAAGTGGCATTCAGCCCCTGGACGCTAGA
//


# STOCKHOLM 1.0

dme-mir-956|MI0005810                                                     gtgtttggaatggtctcgttagctAACGGATGAGCA--AGTGCTCG-GCTCACTG-GCCCAAATGCAGTTTGC-CCGGA-------------------GACGCCGGTTAACCCAGCACTGAAATGTGTAGtttcg--agaccactctaatccatt
dsimulans|3L|neg|11132295-11132442                                        GTGTTTGGAATGGTCTCGTTAGCTAACGGATGAGCA--AGTGCTCG-GCTCACTG-GCCCAAATGCAGTTTGC-CCGGA-------------------GACGCCGGTTGCCCAAGCACTGAAATGTGTAGTTTCG--AGACCACTCTAATCCATT
dsechellia|scaffold_0|neg|3951769-3951916                                 GTGTTTGGAATGGTCTCGTTAGCTAACGGATGAGCA--AGTGCTCG-GCTCACTG-GCCCAAATGCAGTTTGC-CCGGA-------------------GACGCCGGTTGCCCAAGCACTGAAATGTGTAGTTTCG--AGACCACTCTAATCCATT
dyakuba|3L|neg|11795676-11795823                                          GTGTTTGGAATGGTCTCGTTAGCTAACGGATGAGCA--AGTGCTCG-GCTCACTG-GCCCAAATGCAGTTTGC-CCGGA------------------GGAGCCGGTTTACCCA-GCACTCAAGTGTGTAGTTTCG--AGACCACTCTAATCCATT
derecta|scaffold_4784|neg|11744401-11744548                               GTGTTTGGAATGGTCTCGTTAGCTAACGGATGAGCT--AGTGCTCG-GCTCACCG-GCCCAAATGCAGTTTGC-CCGGA-------------------GATGCCGGTTTCCTCAGCACTCAAATGTGTAGTTTCG--AGACCACTCTAATCCATT
dananassae|scaffold_13337|neg|6020253-6020375                             GCGTTTGGAATGGTCTCGTTAGCTAACGAATGGACT--AA-----AATGCAATTT---------GCAATTCGG---------------------------CGCCAATTATCCAGGCGCCAAAAAGTTTAGTTTCG--AGACCACTCTAATCCATT
dpseudoobscura|XR_group8|pos|4341302-4341463                              GTGTTTGGAATGGTCTCGTTAGCTAACGGATGAGCA--ACTGCTTGCGCGCATTG-GCC-AAATGCATTTCGCACCGGGATGGATGTGGATGTGGCTGGATGTGGTGTCCCCAAGCACAGCCAGGTGTAGTTTCG--AGACCACTCTAATCCATT
dpseudoobscura|Unknown_singleton_2700|pos|32-193                          GTGTTTGGAATGGTCTCGTTAGCTAACGGATGAGCA--ACTGCTTGCGCGCATTG-GCC-AAATGCATTTCGCACCGGGATGGATGTGGATGTGGCTGGATGTGGTGTCCCCAAGCACAGCCAGGTGTAGTTTCG--AGACCACTCTAATCCATT
dwillistoni|scf2_1100000004762|pos|2569101-2569155                        GTGTTTGGAATGGTCTCGTTAGCTAACGGATGAACA--AGTGCTTGGGGCAATTG-AGCCAAAAACAAAACAGAAAAAAGAAAATGCAC---------TTTGCCATCAAAACGAATGTGCGAATATGCAATTTGGCCAGGCTCCTCGAACATAAC
dmojavensis|scaffold_6680|neg|18620950-18620995                           GTGTTTGGAATGGTCTCGTTAGCTAACGGATGAACATTAACCAAAGCGCACCTTACGGCGTAGTGTAGTTTCGAGACCACTCTAATCCA----------TTGCACCGTTTCTTTCCATATGCAAATTT-----CCAGCAAATACTAATATTTGTT
dmojavensis|scaffold_6680|neg|18620886-18620923                           GTGTTTGGAATGGTCTCGTTAGCTAACGGATGAACATTAACCAAAGCGCACCTTACGGCGTAGTGTAGTTTCGAGACCACTCTAATCCA----------TTGCACCGTTT---------------------------------------------
dvirilis|scaffold_13049|neg|23989471-23989516                             GTGTTTGGAATGGTCTCGTTAGCTAACGGATGAACATTGACCAAAGCGCACCTTACAGCGTAGTGTAGTTTCGAGACCACTCTAATCCA----------TTGCATCGTTTCTGGGCATATGCAAATTT-----TGACCAT-TACCAAAATATGTT
dgrimshawi|scaffold_15110|pos|9704272-9704308                             GCGTTTGGAATGGTCTCGTTAGCTAAC--------------CAAAGCGCTCGTTACAGCGTAGTGTAGTTTCGAGACCACTCTAATCCA----------TTCCATCGCTTTTCATTGTATGCAAATTTGGTCATTAGTCTATGCCAATATTTGTT
dgrimshawi|scaffold_15110|pos|9704330-9704361                             GCGTTTGGAATGGTCTCGTTAGCTAAC--------------CAAAGCGCTCGTTACAGCGTAGTGTAGTTTCGAGACCACTCTAATCCA----------TTCCATCGCTT---------------------------------------------
aaegypti|supercontig_AaegL1_supercont1.245_1_1696409_1|pos|212760-212904  GCGTTTGAAATGGTCTCGTTAACTACGGCATTTGCA--AAT-CTCAAATCGACTGCATATATGTGCAGTTTTTCGCGCT--------------------GTGCATAGTGCAGCAAC-TAGCAGTAGGTAGTTTCG--AGACCACTGCAAACCATT
//


# STOCKHOLM 1.0

dme-mir-957|MI0005811                                                   cttagttttcgacgtgttttggtGTGCTGGGGAG--TT-CTATTCCGATtgaaaccgtccaaaactgaggc
dsi-mir-957|MI0011769                                                   CTTAATTTTCGACGTGTTTTGGTGTGCTGGGGAG--TT-CTATTCCGATTGAAACCGTCCAAAACTGAGGC
dsechellia|scaffold_11|neg|2446971-2447065                              CTTAGTTTTCGACGTGTTTTGGTGTGCTGGGGAG--TT-CTATTCCGATTGAAACCGTCCAAAACTGAGGC
dyakuba|3L|neg|22971987-22972081                                        CTTAGTTTTCGACGTGTTTTGGTGTGCTGGGGAG--TT-ATATTCCGATTGAAACCGTCCAAAACTGAGGC
dyakuba|3L|neg|22973868-22973962                                        CTTAGTTTTCGACGTGTTTTGGTGTGCTGGGGAG--TT-ATATTCCGATTGAAACCGTCCAAAACTGAGGC
derecta|scaffold_4784|neg|22180754-22180848                             CTTAGTTTTCGACGTGTTTTGGTGTGCTGGGGAG--TT-CTATTCCGATTGAAACCGTCCAAAACTGAGGC
dananassae|scaffold_13337|neg|22247686-22247775                         CTTAGTTTTCGACGTGTTTTGGTGTGCAGGGGAG--TT-CTATTCCGATTGAAACCGTCCAAAACTGAGGC
dps-mir-957|MI0011597                                                   CTTAGTTTTCGACGTGTTTTGGTGTGCTGGGGAG--TTGATATTCCGATTGAAACCGTCCAAAACTGAGGC
dpersimilis|scaffold_80|pos|80386-80480                                 CTTAGTTTTCGACGTGTTTTGGTGTGCTGGGGAG--TTGATATTCCGATTGAAACCGTCCAAAACTGAGGC
dwillistoni|scf2_1100000004511|pos|7262494-7262583                      CTTAGTTTTCGACGTGTTTTGGTGTGCTTAGGAAGTTTTCTATTCCGATTGAAACCGTCCAAAACTGAGGC
dmojavensis|scaffold_6680|pos|22273689-22273783                         CTTAGTTTTAGACGTGTTTTGGTGTGCTTGGGAG---TTTTGTTCCGATTGAAACCGTCCAAAACTGAGGC
dvirilis|scaffold_13049|pos|17242419-17242510                           CTTAGTTTTAGACGTGTTTTGGTGTGCTTGA-AG---TTTTGTTCCGATTGAAACCGTCCAAAACTGAGGC
dgrimshawi|scaffold_15110|neg|14942032-14942121                         CTTAGTTTTAGACGTGTTTTGGTGTGCTTGGGAG---TTTTGTTCCGATTGAAACCGTCCAAAACTGAGGC
aga-mir-957|MI0010600                                                   GTTAGTTTTGGGCGGGTTTTAGTGTATTTCGATG----AGAAT-TCTATTGAAACCGTCCAAAACTGAGGC
aae-mir-957|MI0013458                                                   GTTAGTTTTGGGCGGGTTTTAGTGTATTTCGATT----AGAGTATCAATTGAAACCGTCCAAAACTGAGGC
//


# STOCKHOLM 1.0

dme-mir-958|MI0005812                               agtagaatagcaggcttatcacaTGTTTAATTCA-ATCTGCTGtgagattcttctattctacttt
dsi-mir-958|MI0011741                               AGTAGAATAGCAGGCTTATCACATGTTCAATTCA-ATCTGCTGTGAGATTCTTCTATTCTACTTT
dsechellia|scaffold_11|neg|2578682-2578773          AGTAGAATAGCAGGCTTATCACATGTTCAATTCA-ATCTGCTGTGAGATTCTTCTATTCTACTTT
dyakuba|3L|neg|23123718-23123809                    AGTAGAATAGCAGGCTTATCACATGTTTAACTCA-ATCTGCTGTGAGATTCTTCTATTCTACTTT
dyakuba|3L|neg|23128657-23128748                    AGTAGAATAGCAGGCTTATCACATGTTTAACTCA-ATCTGCTGTGAGATTCTTCTATTCTACTTT
derecta|scaffold_4784|neg|22312281-22312372         AGTAGAATAGCAGGCTTATCACATGTTCCATTCA-ATCTGCTGTGAGATTCTTCTATTCTACTTT
dananassae|scaffold_13337|neg|22380408-22380487     AGTAGAATAGCAGGCTTATCACAGGTTCC-TTTA-ACCCACTGTGAGATTCTTCTATTCTACTTT
dps-mir-958|MI0011598                               AGTAGAATAGCAGGCTTATCACATGTTCCATTCA-ATCCGCTGTGAGATTCTTCTATTCTACTTT
dpersimilis|scaffold_96|pos|132296-132388           AGTAGAATAGCAGGCTTATCACATGTTCCATTCA-ATCCGCTGTGAGATTCTTCTATTCTACTTT
dwillistoni|scf2_1100000004511|pos|7060911-7061003  AGTAGAATAGCAGGCTTATCACATGTTCCCTTTACAACCGGTGTGAGATTCTTCTATTCTACTTT
dmojavensis|scaffold_6680|pos|22084839-22084921     AGTAGAATAGCAGGCTTATCACATGTACCATTTG-ACCGAGTGTGAGATTCTTCTATTCTACTTT
dvirilis|scaffold_13049|pos|17089433-17089512       AGTAGAATAGCAGGCTTATCACATGTACAATTCA-ACCTAGTGTGAGATTCTTCTATTCTACTTT
dgrimshawi|scaffold_15110|neg|15103998-15104077     AGTAGAATAGCAGGCTTATCACATGTAACATTCG-ACATGGTGTGAGATTCTTCTATTCTACTTT
//


# STOCKHOLM 1.0

dme-mir-959|MI0005814                                   ttagtactcgggttgataaagACCTTTTCT---TCAGGGAGCCTttgtcatcgggggtattatgaa
dsi-mir-959|MI0011777                                   TTAGTACTCGGGTTGATAAAGACCTTTTCT---TTGCGGAGCCTTTGTCATCGGGGGTATTATGAA
dsechellia|scaffold_5|pos|3718681-3718777               TTAGTACTCGGGTTGATAAAGACCTTTTCT---TTGCGGAGCCTTTGTCATCGGGGGTATTATGAA
dyakuba|2L|neg|13552270-13552366                        TTAGTACTCGGGTTGACAAAGACCTTTCCT---T-GCGGCGCCTTTGTCATCGGGGGTATTATGAA
derecta|scaffold_4929|pos|5729415-5729511               TTAGTACTCGGGTTGACAAAGAGCTTTCCT---T-GCGGCGCCTTTGTCATCGGGGGTATTATGAA
dananassae|scaffold_12916|pos|11084719-11084812         TTAGTACTCGGGTTGATAAAGACCTTTCCT---G-GAGCCGCCTTTGTCATCGGGGGTATTATGAA
dps-mir-959|MI0011611                                   TTAGTACTTGGGTTGATAAAGACCACTCGTAGTGTGAGAAGCCTTTGTCATCGCGGGTATTATGCA
dwillistoni|scf2_1100000004962|neg|94989-95085          TTAGTACTCGGGTTGATAAAGACAAAATGTT-TACCAAGCGCCTTTGTCATCGGGGGTATTATGAA
dwillistoni|scf2_1100000004962|neg|110302-110398        TTAGTACTCGGGTTGATAAAGACAAAATGTT-TACCAAGCGCCTTTGTCATCGGGGGTATTATGAA
dwillistoni|scf2_1100000004962|neg|141622-141718        TTAGTACTCGGGTTGATAAAGACAAAATGTT-TACCAAGCGCCTTTGTCATCGGGGGTATTATGAA
dwillistoni|scf2_1100000004962|neg|72803-72899          TTAGTACTCGGGTTGATAAAGACAAAATGTT-TACCAAGCGCCTTTGTCATCGGGGGTATTATGAA
dwillistoni|scf2_1100000004962|neg|82331-82404          TTAGTACTCGGGTTGATAAAGACAAAATGTT-TACCAAGCGCCTTTGTCATC--GGGTCAGACCCA
dwillistoni|scf2_1100000012186|pos|956-1052             TTAGTACTCGGGTTGATAAAGACAAAATGTT-TACCAAGTGCCTTTGTCATCGGGGGTATTATGAA
dwillistoni|scf2_1100000004521|neg|8626314-8626410      TTAGTACTCGGGTTGATAAAGACAAAATGTT-TACCAATCGCCTTTGTCATCGGGGGTATTATGAA
//


# STOCKHOLM 1.0

dme-mir-960|MI0005815                               tgagtattccagattgcatagcTTTGTGCTACTATTGCtatacggtctgggacactttta
dsi-mir-960|MI0011766                               AGAGTATTCCAGGTTGCATAGCTTTGTGCTACTATTGCTGTACGATCTGGGACACTTTTA
dsechellia|scaffold_5|pos|3718804-3718896           TGAGTATTCCAGATTGCATAGCTTTGTGCTACTATTGCTGTACGATCTGGGAGACTTTTA
dyakuba|2L|neg|13552152-13552242                    TGAGTATTCCTGATTGCATAGCTTTGGCCTTTGATTGCTATACGGTCTGGGACACTTTTA
derecta|scaffold_4929|pos|5729540-5729626           AGAGTATTCCAGATTGCATAGCTTTGGGCTTTGATTGCTATACGGTCTGGGACACTTTAA
dananassae|scaffold_12916|pos|11084865-11084955     TGAGTATTCCTGATTGCATAGCTCTGTGTTGTGACTGCTATACGGTCTGGGACACTTCTA
dwillistoni|scf2_1100000004521|neg|8626179-8626248  TGAGTATTCCTGATTGCATAGTGTGTATTTGATACTACTATACGGTCGGGGAAACTTTTA
//


# STOCKHOLM 1.0

dme-mir-961|MI0005816                            tttgatcaccagtaactgagatTGTTTCTGATACGGTttcgttttctggcaatcaaaag
dsi-mir-961|MI0011753                            TTTGATCATCAGTAAGTGAGATTGTTTCTGATACGATTTCGTTTTCTGGCAATCAAAGG
dsechellia|scaffold_5|pos|3718932-3719019        TTTGATCACCAGTAAGTGAGATTGTTTCTGATACGATTTCGTTTTCTGGCAATCAAAGG
dyakuba|2L|neg|13552036-13552123                 ATTGATCACCGGTTACTGAGGTTGTTCCTTCTTTGGCTTCGTTTTCTGGCGATCAAAAG
derecta|scaffold_4929|pos|5729653-5729739        ATTGATCACCGGTTACTGAGGTTGTGCCACATTCGGCTTCGTTTCCTGGCGATCAAAAG
dananassae|scaffold_12916|pos|11085018-11085074  TTTGATCACTGGTTACTGAGGTTGTTTTGTCATAAGCTTCGTTTTCTGGCGATCAAATA
//


# STOCKHOLM 1.0

dme-mir-962|MI0005817                               ataaggtagagaaattgatgctgtc-TACAC--------TATTCAGacttcagtttcattacctttca
dsi-mir-962|MI0011767                               ATAAGGTAGAGAAATTGATGTTGTC-TACAC--------TATTCAGACTTCAGTTTCATTGCCTTTCA
dsechellia|scaffold_5|pos|3719040-3719131           ATAAGGTAGAGAAATTGATGTTGTC-TACAC--------TATTCAGACTTCAGTTTCATTGCCTTTCA
dyakuba|2L|neg|13551927-13552016                    ATAAGGTAGAGAAATTGTTGTCTTC-CACAC--------TATTCAGACATCAGTTTAACTATCTTTCA
derecta|scaffold_4929|pos|5729761-5729849           ATAAGGTAGAAAAATTGTTGTCTTC-CACAC--------TATTCGGACTGCAGTTTAACTATCTTTCA
dananassae|scaffold_12916|pos|11085108-11085194     ATAAGGTAGAGAAAATAATGTCTTC-GTCTC--------CAAATAGACATCAATTTCCCTAGCTTGCA
dwillistoni|scf2_1100000004521|neg|8625885-8625977  ATAAGGTAGAGAAAATGTTGTCTTTATATTTGTAACAATTGTTAAGACATCACTTTCACTAGCTTTCA
dvirilis|scaffold_12963|pos|3615436-3615522         ATAAGGTAGAGAAATTGTTGTCTAC-TTTACATA-----TGGTGAGACATCAATT-CACTAGCTTTCA
dgrimshawi|scaffold_15252|pos|3147245-3147322       ATAAGGTAGAGATTTTGTTGTCTTC-TAT---TA-----TAA-AAGACATCAATT-CACTAGCTTTCA
//


# STOCKHOLM 1.0

dme-mir-963|MI0005818                               acaaggtaaatatcaggttgtttcCTGTATTCGAT---CGAaacatctgtatatacctttgtt
dsi-mir-963|MI0011755                               ACAAGGTAAATATCAGGTTGTTTCCTGTATTAGAT---CGAAACATCTGTATATACCTTTGAT
dsechellia|scaffold_5|pos|3719708-3719796           ACAAGGTAAATATCAGGTTGTTTCCTGTATTAGAT---AGAAACATCTGTATATACCTTTGAT
dyakuba|2L|neg|13551200-13551291                    ACAAGGTACATATCAGGTTGTTTCCTATATTGGATGATCGAAACATCTGTATATACCTTTGTT
derecta|scaffold_4929|pos|5730383-5730474           ACAAGGTACATATCAGGTTGTTTCCTGTATTGGATGATCGAAACATCTGTATATACCTTTGTT
dananassae|scaffold_12916|pos|11085452-11085537     ACAAGGTACATATCTGGTTGTTTCCTATATTCAAAGTTTGAAACATCTGTATCTACCTTTGTT
dwillistoni|scf2_1100000004521|neg|8625080-8625168  ACAAGGTACATATCAGGTTGTTTCGTATATTTGAAGCCTGAAACATCTGTATCTACCTTTGTT
dmojavensis|scaffold_6500|pos|14019380-14019451     ACAAGGTACATATCAGAGTGTTTCCCGTATTCGAGTTTTGAAACCTCTGTATATACCTTTCAT
dvirilis|scaffold_12963|pos|3616359-3616429         ACAAGGTACATATCAGAGTGTTTCTTAAATTTGATTATTGAAACCTCTGTATATACCTTTCAT
dgrimshawi|scaffold_15252|pos|3148194-3148278       ACAAGGTACATATTAGAGCGTTTCCTATCTTTGAGTATTGAAACCTCTGTATATACCTT-CAT
//


# STOCKHOLM 1.0

dme-mir-964|MI0005819                               ttagaataggggagcttaacttAT--GTTTTTGATGTTTAagttaaaagcctctgttctaag
dsi-mir-964|MI0011756                               TTAGAATAGGGGAGCTTAACTTGT--GTTTTTAATGTTTAAGTTAAAAGCCACTGTTCTAAG
dsechellia|scaffold_5|pos|3719838-3719938           TTAGAATAGGGGAGCTTAACTTGT--GTTTTTAATGTTTAAGTTAAAAGCCACTGTTCTAAG
dyakuba|2L|neg|13551075-13551168                    TTAGAATAGGGGAGCTTAACTTAT--GTATATCATGTATAAGTTAAGAACCTTTATTCTAAG
derecta|scaffold_4929|pos|5730517-5730610           TTAGAATAGGGGAGCTTAACTTGT--GTGTGTTATGCTTAAGTTAAGAGCCTTTATTCTAAG
dananassae|scaffold_12916|pos|11085584-11085666     TTAGAATAGGGGAGCTTAACTTATTGGAGAGTTGATATTAAGTTAAGATCCCTAATTCTAAG
dwillistoni|scf2_1100000004962|neg|72305-72391      TTAGAATAGGGGAGCTTAACTTAT--ATTATTTTGCTTTAAGTTAAGAGCCTCAATTCTAAG
dwillistoni|scf2_1100000004962|neg|82053-82139      TTAGAATAGGGGAGCTTAACTTAT--ATTATTTTGCTTTAAGTTAAGAGCCTCAATTCTAAG
dwillistoni|scf2_1100000004962|neg|94497-94577      TTAGAATAGGGGAGCTTAACTTAT--ATTATTTTGCTTTAAGTTAAGAGCCTCAATTCTAAG
dwillistoni|scf2_1100000004962|neg|141134-141210    TTAGAATAGGGGAGCTTAACTTAT--ATTATTTTGCTTTAAGTTAAGAGCCTCAATTCTAAG
dwillistoni|scf2_1100000004962|neg|172344-172420    TTAGAATAGGGGAGCTTAACTTAT--ATTATTTTGCTTTAAGTTAAGAGCCTCAATTCTAAG
dwillistoni|scf2_1100000004962|neg|109833-109909    TTAGAATAGGGGAGCTTAACTTAT--ATTATTTTGCTTTAAGTTAAGAGACTCAATTCTAAG
dwillistoni|scf2_1100000004521|neg|8624954-8625031  TTAGAATAGGGGAGCTTAACTTAT--ATTGTTTTGCTTAAAGTTAAGAGCCTCAATTCTAAG
dwillistoni|scf2_1100000012186|pos|1464-1540        TTAGAATAGGGGAGCTTAACTTAT--ATTATTTTGCTTTAAGTTAAGAGCCTCAATTCTAAG
dwillistoni|scf2_1100000010706|pos|471-547          TTAGAATAGGGGAGCTTAACTTAT--ATTATTTTGCTTTAAGTTAAGAGCCTCAATTCTAAG
dmojavensis|scaffold_6500|pos|14019519-14019558     TTAGAATAGGGGAGCTTAACTTA----ATCTGAACACTCAAGCTAAGAGCCTCGATTCTTCG
dvirilis|scaffold_12963|pos|3616492-3616562         TTAGAATAGGGGAGCTTAACTTT----GTATGAACATTTAAGCTAAGAGCCTCAATTCTTAG
dgrimshawi|scaffold_15252|pos|3148326-3148359       TTAGAATAGGGGAGCTTAACTTTTATCATATTAGCGCTCGAGCTAAGATCCTCAATTCTTGG
//


# STOCKHOLM 1.0

dme-mir-965|MI0005821                                                      ggggtaaaactgtacgttatatgTGCCCTTCT-GTGATATTCAtaagcgtatagcttttcccctt
dsi-mir-965|MI0011754                                                      GGGGTGAAACTGTACGTTATATGTGCCCTTCT-GTGAAATTCATAAGCGTATAGCTTTTCCCCTT
dsechellia|scaffold_14|neg|241002-241108                                   GGGGTGAAACTGTACGTTATATGTGCCCTTCT-GTGAAATTCATAAGCGTATAGCTTTTCCCCTT
dyakuba|2L|neg|236055-236160                                               GGGGTTAAACTGTACGTTATATGTGCCCTTTT-GTAAA-TTCATAAGCGTATAGCTTTTCCCCTT
derecta|scaffold_4929|neg|289352-289458                                    GGGGTGAAACTGTACGTTATATGTGTCCTTCT-GTAAAATTCATAAGCGTATAGCTTTTCCCCTT
dananassae|scaffold_12943|pos|4147966-4148051                              GGGGTCAAACTGTACGTTCTATGTGGCAATCT-TAGAAATTCATAAGCGTATAGCTTTTCCCCTT
dps-mir-965|MI0011607                                                      GGGGTCAAACTGTACGTTCTATGTGACAATAT-TCGAAATTCATAAGCGTATAGCTTTTCCCCTT
dpersimilis|scaffold_5|neg|848181-848279                                   GGGGTCAAACTGTACGTTCTATGTGACAATAT-TCGAAATTCATAAGCGTATAGCTTTTCCCCTT
dwillistoni|scf2_1100000004577|neg|130122-130203                           GGGGTTAAACTGTACGTTGTATGTGCAAATCTTAAGAAATCCATAAGCGTATAGCTTTTCCCCTT
dmojavensis|scaffold_6500|neg|2474508-2474590                              GGGGTCAAACTGTACGTTGTATGTGTAAACA--ATGAAATCCATAAGCGTATAGCTTTTCCCCTT
dvirilis|scaffold_12963|pos|8856419-8856499                                GGGGTCAAACTGTACGTTGTATGTGCAAATG--ATGAAATTCATAAGCGTATAGCTTTTCCCCTT
dgrimshawi|scaffold_15252|neg|12934003-12934098                            GGGGTCAAACTGTACGTTATATGTGTAAATG--AAGAAATTCATAAGCGTATAGCTTTTCCCCTT
aga-mir-965-1|MI0010602                                                    GGGGAA-TGCTGTACACTCTATGTGCTA-----AAAATATCCATAAGCGTATAGCTTTTCCCATT
aga-mir-965-2|MI0010603                                                    GGGGAA-TGCTGTACACTCTATGTGCTA-----AAAATATCCATAAGCGTATAGCTTTTCCCATT
aae-mir-965|MI0013474                                                      GGGGAAATCCTGTACGCTGTATGTTGTATTT--GAATAATCCATAAGCGTATAGCTTTTCCCATT
tca-mir-965|MI0010589                                                      -GTGGAAAGTTGTACCGCTGATGG-TGATTTT---TCTACACATAAGCGTATAGCTTTTCCCCTT
bmo-mir-965|MI0010623                                                      CGGGAGAAGCTATAGCGCT-ATATGTCAATAT---TAAAATCATAAGCGTATAGCTTTTCCCCTT
ame-mir-965|MI0016187                                                      -GGGAAAGGTTATAGCGATTATGA-GAAATTA------AGCCATAAGCGTATAGCTTTTTCCCTT
api-mir-965|MI0013948                                                      -AGGAAAAGTTATAACGGTTATGT-TCATAAT---AACAGTCGTAAGCGTATAGCTTTTCCCCTT
dpu-mir-965|MI0012255                                                      -GGGAAAGGTTGTAGCTCTTATGTCTCATTTT---GATTAGCATAAGCGTATGGCTTTTCCCCTG
//


# STOCKHOLM 1.0

dme-mir-966|MI0005822                            tgtggg-ttg-tgggctgtgt-------ggCTGTGGTATAGGTGccgccagttgataacccccagc
dsimulans|2L|neg|5834385-5834478                 TGTGGG-CTG-TGGGCTGTGGGCTGTAAGGCTGTGGTATAGGTGCCGCCAGTTGATAACCCCCAGC
dsechellia|scaffold_5|neg|4116558-4116644        TGCGGG-TTG-TGGGCTGTGA-------GGCTGTGGTATAGGTGCCGCCAGTTGATAACCCCCAGC
dyakuba|2L|pos|13146724-13146809                 TGTGGG-ATG-TGGGATGTG--------GGCTGTGGTATAGGTGCCGCCAGTTGATAACCCCCAGC
derecta|scaffold_4929|pos|11075547-11075609      TGTAAC-CTGATCCCCTGCTG-----TGGGCTGTGGTATAGGTGCCGCCAGTTGATAACCCCCAGC
//


# STOCKHOLM 1.0

dme-mir-967|MI0005823                            agagat---acctctggagaagcgCGTGACCTGACCCCAGCAGGAGAACCCAACCCGcttttccacctaggtgtctctct
dsi-mir-967|MI0011737                            AGAGAT---ACCTCCGGAGAAGCGCGTGACCTGACCCCAGCAGGAGAACCCAACCCGCTTTTCCGCCTAGGTGTCTCTCT
dsechellia|scaffold_16|neg|651043-651135         AGAGAT---ACCTCCGGAGAAGCGCGTGACCTGACCCCAGCAGGAGAACCCAACCCGCTTTTCCGCCTAGGTGTCTCTCT
dyakuba|2L|neg|8897102-8897187                   AGAGATGATACCTCTGGAGAAGCGCGTGACCTGACCCCAGC---AGAACCCAACCCGCTTTTCCGCCTAGATGTCTCTAT
derecta|scaffold_4929|pos|12958967-12959062      AGAGATGATACCTCTGGAGAAGCGCGTGACCTGACCCCAGCAGGAGAACCCAGCCCGCTTTTCCGCCTAGGTGTCTCTCA
//


# STOCKHOLM 1.0

dme-mir-968|MI0005825                             taagtagtatccattaaagggttgTTCTCAACATGC-----AAATCAaccttttgatgtactactttaa
dsi-mir-968|MI0011739                             TAAGTAGTATCCATTAAAGGGTTGTTCTCAACATGC-----AAATCAACCGTTTGATGTACTACTTTAG
dsechellia|scaffold_3|neg|14614-14701             TAAGTAGTATCCATTAAAGGGTTGTTCTCAACATGC-----AAATCAACCGTTTGATGTACTACTTTAG
dyakuba|2L|neg|10160069-10160157                  TAAGTAGTATCCATTAAAGGGTTGTGGTCA-CAATA-----AGATCAACCTTTTGATTTACTACTTTAG
derecta|scaffold_4929|pos|11718913-11719001       TAAGTAGTATCCATTAAAGGGTTGTGGTCA-CAATT-----GAATCGACCGTTTAATGTACTACTTTAA
dananassae|scaffold_12943|neg|1815555-1815643     TAAGTAGTATCCATTAAAGGGTCGTTAATA-TATTC-----AAAGTGACCGTTTGATGTACTACTTTAG
dps-mir-968|MI0011605                             TAAGTAGTATCCATTAAGAGGTCGTCATCT-AGCTA-----AAATCGACCTTTTGATGTACTACTTTAA
dpersimilis|scaffold_5|neg|3483622-3483695        TAAGTAGTATCCATTAAGAGGTCGTCATCT-AGCTA-----AAATCGACCTTTTGATGTACTACTTTAA
dwillistoni|scf2_1100000004585|pos|545307-545393  TAAGTAGTAACCTTTAAAGGGTCGTTTGTCCAATTCTTTTAAAGTCGATCCTTTAAGTTACTACTTGCA
dvirilis|scaffold_12723|neg|5044055-5044117       TAAGTAGTAACCATTAAGAGGTTGTTGTTA-GATTT-----AAATCCACCTTTTAATGTACTACTTATG
dgrimshawi|scaffold_15126|neg|8057376-8057443     TAAGTAGTAACCATTAAAAGGTTGTTTTTGTAAATT-----ATACCGACCTTTTAGTGTACTACTTAAA
//


# STOCKHOLM 1.0

dme-mir-969|MI0005826                                 gagttccactaagcaagttttGAGATCGTTTTAAAAACAAAaacttgacacgttgagctcgt
dsi-mir-969|MI0011758                                 GAGTTCCACTAAGCAAGTTTTGAGATCGTTTTAAAAACAAAAACTTGACACGTTGAGCTCGT
dsechellia|scaffold_8|pos|326589-326682               GAGTTCCACTAAGCAAGTTTTGAGATCGTTTTAAAAACAAAAACTTGACACGTTGAGCTCGT
dyakuba|X|pos|16642327-16642417                       GAGTTCCACTAAGCAAGTTTTGAGATCGTTTTAAAAACAAAAACTTGACACGTTGAGCTCGT
derecta|scaffold_4690|pos|8346026-8346115             GAGTTCCACTAAGCAAGTTTTGAGATCGTTTTAAAAACAAAAACTTGACACGTTGAGCTCGT
dananassae|scaffold_13335|neg|1607994-1608076         GAGTTCCACTAAGCAAGTTTTGAGAATTTTTTAAAAACAAAAACTTGACACGTTGAGCTCGT
dps-mir-969|MI0011620                                 GAGTTCCACCATGCAAGTTTTGAGCGTATATGAAT-CCAAAAACTTGACACGTTGAGCTCGT
dpersimilis|scaffold_11|pos|2701292-2701371           GAGTTCCACCATGCAAGTTTTGAGCGTATATGAAT-CCAAAAACTTGACACGTTGAGCTCGT
dwillistoni|scf2_1100000004909|pos|12029398-12029480  GAGTTCCACTAAGCAAGTTTTGGGCATATTTCAAAAACAAAAACTTGACACGTTGAGCTCGT
dmojavensis|scaffold_6473|pos|13724318-13724390       GAGTTCCACTAATCAAGTTTTGAG--TGTTCGAAAATCAAAAACTTGACACGTTGAGCTCGT
dvirilis|scaffold_12928|neg|1264104-1264186           GAGTTCCACTAATCAAGTTTTGAGCGGATTCGAAAGTCGAAAACTTGACACGTTGAGCTCGT
dgrimshawi|scaffold_15203|pos|8445762-8445839         GAGTTCCACTATTCAAGTTTTGAGCGTATTTGAAA-TCAAAAACTTGACACGTTGAGCTCGT
//


# STOCKHOLM 1.0

dme-mir-970|MI0005827                                                       agctagcgggtgttttatttggtaGCTGTAATGA---TTTGA--ATCTAtcataagacacacgcggctat
dsi-mir-970|MI0011762                                                       AGCTAGCGGGTGTTTTATTTGGTAGCTGAATTGA---TTTGA--ATCTATCATAAGACACACGCGGCTAT
dsechellia|scaffold_21|pos|285094-285187                                    AGCTAGCGGGTGTTTTATTTGGTAGCTGAATTGA---TTTGA--ATCTATCATAAGACACACGCGGCTAT
dyakuba|X|pos|6807159-6807249                                               AGCTAGCGGGTGTTTTATTTGGTAGCTGTAATGA---TTTGA--ATCTATCATAAGACACACGCGGCTAT
derecta|scaffold_4690|neg|14328975-14329068                                 AGCTAGCGGGTGTTTTATTTGGTAGCTGTAATGA---TTTGA--ATCTATCATAAGACACACGCGGCTAT
dananassae|scaffold_13117|pos|3438240-3438330                               AGCTAGCGGGTGTTTTATTTGGTAGCTGATATCG-----AAAGAATCTATCATAAGACACACGCGGCTAT
dps-mir-970|MI0011593                                                       AGCTAGCGGGTGTTTTATCTGGTAGCTGTACCC---TTTTGA--ATCTATCATAAGACACACGCGGCTAT
dpersimilis|scaffold_77|neg|191875-191959                                   AGCTAGCGGGTGTTTTATCTGGTAGCTGTACCC---TTTTGA--ATCTATCATAAGACACACGCGGCTAT
dwillistoni|scf2_1100000004909|pos|1892793-1892885                          AGCTAGCGGGTGTTTTATTTGGTAGCTGCACTAAAATTTCAATAATCTATCATAAGACACACGCGGCTAT
dmojavensis|scaffold_6328|neg|940006-940081                                 AGCCAGCGGATGTTTTATTTGGTAGTTGTATTTTA---TAAA--GTCTATCATAAGACACACGCGGCTAT
dvirilis|scaffold_13042|pos|2658869-2658947                                 AGCCAGCGGATGTTTTATTTGGTAGTTGCGCTTTA---TTAA--ATCTATCATAAGACACACGCGGCTAT
dgrimshawi|scaffold_15203|pos|5475270-5475351                               AGCCTGCGTATGTTTTATTTGGTAGTTGTAACTAAA-ATCGA--ATCTATCATAAGACACACGCGGCTAT
aga-mir-970|MI0010599                                                       AGCCAGCGTTTGTTTTATTTGGTA--TGTTACTACTGCTGCAAGCTATATCATAAGACACACGCGGCTAT
aae-mir-970|MI0013498                                                       AGCTTGCGTTTGTCTTAGCTGGTAT-TGAATGTG-------ATAGG-TATCATAAGACACACGCGGCTAT
tca-mir-970|MI0010585                                                       GCTCAGCGTGTGTCGTACTGATAG--TGTTATCACT------AGCTAT--CATAAGACACACGCGGCTAT
bmo-mir-970|MI0010622                                                       GCCTTGCGTGTGCTCTTATTGGTAG-TGTGACTG-------ATAATCTATCATAAGACACACGCGGCTCT
//


# STOCKHOLM 1.0

dme-mir-971|MI0005828                               gctgtaaattgtaatcatcaaagcGTTTTCT--CA--GAGCCGCttggtgttacttcttacagtga
dsechellia|scaffold_21|pos|701233-701328            GCTGTAAATTGTAATCATCAAAGCGTTTTCT--CA--GAGCCGCTTGGTGTTACTTCTTACAGTGA
dyakuba|X|pos|7229785-7229880                       GCTGTAAATTGTAATCATCAAAGCGTTTTCT--CA--GAGCCGCTTGGTGTTACTTCTTACAGTGA
derecta|scaffold_4690|neg|13914749-13914844         GCTGTAAATTGTAATCATCAAAGCGTTTTCT--CA--GAGCCGCTTGGTGTTACTTCTTACAGTGA
dananassae|scaffold_13117|pos|3891799-3891890       ACTGTAAATTGTAACCATCAAAGCGTTTTTTATCA--GAGCCGCTTGGTGTTACTTCTTACAGTGA
dps-mir-971|MI0011595                               GCTGTAAATTGTAATGGCCAAAGCTTTTTTGTTGG--TAGCAGCTTGGTGTTACTTCTTACAGTGA
dpersimilis|scaffold_52|pos|413341-413417           GCTGTAAATTGTAATGGCCAAAGCTTTTTTGTTGG--TAGCAGCTTGGTGTTACTTCTTACAGTGA
dwillistoni|scf2_1100000004909|neg|6691507-6691582  GCTGTAAATTGTAGCAATCAAAGCGTTGCCTTTTGCCTCACAGCTTGGTGTTACTTCTTACAGTGA
dmojavensis|scaffold_6328|pos|350126-350187         GCTGTAAATTGTAATCATCAAAGCGTCTGCT------AAATCGCTTGGTGTTACTTCTTACAGTGA
dvirilis|scaffold_12928|neg|4279784-4279851         GCTGTAAAATGTAATCATCAGAGCGTCC-TCT-----CAACCGCTTGGTGTTACTTCTTACAGTGA
dgrimshawi|scaffold_14853|neg|994451-994519         GCTGTAATATGTAATCATCAAAGCGTGTATTT-----TACTCGCTTGGTGTTACTTCTTACAGTGA
ame-mir-971|MI0016174                               ACTTTAAGTT-CGAATACCAAGCCTGTCTAT------AAACAGTTTGGTGTTCTACCTTACAGTGA
api-mir-971-1|MI0013949                             ACTTTAAGTT-TGAGCACCAAGCCT-CAGGC------TTATTGTTTGGTGTTCAACCTTACAGTGA
api-mir-971-2|MI0013950                             ACTTTAAGTT-TGAGCACCAAGCCT-CAGGC------TTATTGTTTGGTGTTCAACCTTACAGTGA
//


# STOCKHOLM 1.0

dme-mir-972|MI0005829                            taaatattttttttgtataaaTAACTTTTAACTTTtgtacaatacgaatatttaggc
dsimtlans|X|Loc_15010940-15011029                TAAATATTTTCTTTGTATAAATGACTTTTAACATTTGTACAATATTAATATTTAAAC
dsechellia|scaffold_8|Loc_1727609-1727698        TAAATATTTTCTTTGTATAAATAACTTTTAATATTTGTACAATATTAATATTTAAAC
//


# STOCKHOLM 1.0

dme-mir-973|MI0005830                                          tggttggtggttgaacttcgattttAA---------GTATTTAAATAAAATGAAAtctgttcattctccgacacaag
dsimulans|X|pos|15011309-15011392                              GGGTTGGTGGTTGAACTTCGATTTTAA---------GCATTTAAATAAGAT-AAATCTGTTCATTCTTCGACCCAAA
dsechellia|scaffold_8|pos|1727987-1728070                      GGGTTGGTGGTTGAACTTCGATTTTAG---------GTATTTAAATAAGAT-AAATCTGTTCATTCTTCGACCCAAA
derecta|scaffold_4690|pos|9682314-9682402                      TGGTTGGTGGCTGAACTTAGATTTTGA---------GTATTCAAATAAAAT-AAATCTGTTCATTCCTCGACACAAG
dananassae|scaffold_13417|neg|2478664-2478745                  TGTTTGGCGATTGAACCTGGATTTTTA---------ATTTTCGAGTACGAG-AAATCTGTTCATTCCTCGACACTAG
dwillistoni|scf2_1100000004909|pos|7946479-7946575             TGTTTGGTGATTGAACTTGGATTTTGTTCTATATACATATATAAAAATATGTAAATCTGTTCATTCCTCGACACTAG
dmojavensis|scaffold_6328|neg|2909120-2909196                  TGTTCGATGTTTGAACTTGGATTTTTA---------AAATATGAAAAGA----AATCTGTTCATTCCTCGACACTAA
dvirilis|scaffold_13042|neg|918353-918427                      TGTTCGATGTTTGAACTTGGATTTTTT---------TTATAT--ACACA----AATCTGTTCATTCCTCGACACTAG
//


# STOCKHOLM 1.0

dme-mir-974|MI0005831                               aagcgagcaaagaagtagtattTGT---GTTTCCAAGAGCAAAtataacttcattggaagctaag
dsimulans|X|pos|15011431-15011529                   AAGCGAGCAAAGAAGTGGTATTTGC---GTTTCCAAGAACAAATATAACTTCTTTGAAAGCTAGG
dsechellia|scaffold_8|pos|1728114-1728210           AAGCGAGCAAAGAAGTAGTATTTGC---GTTTCCAAGAACAAATATAACTTCTTTGAAAGCTAGG
derecta|scaffold_4690|pos|9682459-9682550           AAGCGAGCAAAGAAGTAGTATTTGT---GTTCCAAAAGTCAAATATAACTTTTTTGGAAGCTACG
dananassae|scaffold_13417|neg|2478487-2478575       AAGCGAGCAAAGAAGTAGTATTTGTTTGCTTTTAATGGTCAAATATAACTTTTTTGGAAGCTACG
dwillistoni|scf2_1100000004909|pos|7946625-7946697  AAGCGAGCAAGAAAGTGGTATTTGT---CTTTGGAAATTCAAATATAACTTTTTTGGAAGCTACA
//


# STOCKHOLM 1.0

dme-mir-975|MI0005832                          taaacacttcctacatcctgtatGTGTTTTG-CATCCGGTacagatgtgggagtcgtttgca
dsi-mir-975|MI0011772                          TAAACACTGCCTACATCCTGTATGTGTTTTG-CATCCGATACAGTTGTAGGAGTCGTTTGCA
dsechellia|scaffold_8|pos|1735124-1735214      TAAACACTCCCTACATCCTGTATGTGTTTTG-CATCCGATACAGTTGTAGGAGTCGTTTGCA
dyakuba|X|neg|11885975-11886060                TAAACACTGCCTACATACTGTATGTGTTTTG-CACCCGATACAGATGTGGGGGTCGTTTGCA
derecta|scaffold_4690|pos|9688771-9688861      TAAACACTTCCTACATCCTGTATGTGTTTTG-CGCCCTATACAGATGTGGGGGTCGTTTGCA
dananassae|scaffold_13417|neg|2467710-2467795  TAAACACTACCTACATCCAGTATGTTACTTGACTCCCAATACGGATGTGGAGGGCGTTTACA
//


# STOCKHOLM 1.0

dme-mir-976|MI0005833                          cgccatgcagtgccgcggcATTGGTGAGGCCATCTCCAATGGATTAGTTCTCAACAttggattagttatcatcaatgc
dsimulans|X|pos|15018510-15018597              CCGCATGCAGTGTCGTGGCATTGGTGAGGACATCTCCAATGGATTGGTTCTCATCATTGGATTAGTTATCATCAATGC
dsi-mir-976|MI0011773                          -CGCATGCAGTGTCGTGGCATTGGTGAGGACATCTCCAATGGATTGGTTCTCATCATTGGATTAGTTATCATCAATGC
dsechellia|scaffold_8|pos|1735244-1735333      CCGCATGCAGTGCCGTGGCATTGGTGAGGACATCTCCAATGGCTTAGTTCTCATCATTGGATTAGTTATCATCAATGC
dyakuba|X|neg|11885813-11885906                TCGCATGCAGTGCCACGACATTGGTGAGGGCATCTCCAATGGGG-ACCCGGCATCATTGGATTAGTTCTCATTAATGC
derecta|scaffold_4690|pos|9688909-9689002      TCGCATGCAGTGCCTCGACATTGGTGAGGGCATCTCCAATGGGG-AGCCAGCATCATTGGATTAGTTCTCATTAATGC
dananassae|scaffold_13417|neg|2467588-2467658  CCCGAAGGAGCGCCTCGACATTGGTGAGTTCATCTCCAATGGTC-AGTAGCCCGCATTGGATTAGTTCTCATTGATGG
dmojavensis|scaffold_6328|neg|2900993-2901071  TCGGGTGCAGCCCCTCGCGATTGATGAAAGCATCTCCAATG----AGTATTTCGCATTGGATTAGTTCTCATCGATGT
dvirilis|scaffold_13042|neg|906739-906821      TTTGGTGCAGCCCCTCGCGATTGATGATAGCATCTCCAATG----AGCATATCACATTGGATTAGTTCTCATCGATGC
//


# STOCKHOLM 1.0

dme-mir-977|MI0005834                      tagataactcgaatatcacatcTTCA-GTGTTCGAAATCTGA--tgagata-ttcacgttgtctaa
dsi-mir-977|MI0011729                      TAGATAACTCGAATATCACATTTTCA-GTGTTCGATATCTGA--TGAGATA-TTCACGTTGTCTAA
dsechellia|scaffold_8|pos|1735384-1735469  TAGATAACTCGAATATCACATCTTCA-GTGTTCGATATCTGG--TGAGATA-TTCACGTTGTCTAA
dyakuba|X|neg|11885648-11885735            TAGATAACACGGGTATCACATCTTTATGCATTCGATATCTGG--TGAGATA-TTCACGTTGTCTAA
derecta|scaffold_4690|pos|9689071-9689169  TAGATAACTCGGGTATCACATCTTTATGCATTCGATATCTGG--TGAGATAATTCACGTTGTCTAA
//


# STOCKHOLM 1.0

dme-mir-978|MI0005835                                       tgcaatctacgccactggcttacgTTG----CAATCGAAAATCGtgtccagtgccgtaaattgcag
dsi-mir-978a|MI0011730                                      TGCAATCTACGCCACTGGCTTACGTTG----TGGTCGAGAATCGTGTCCAGTGCCGTATATTGCAG
dsechellia|scaffold_8|pos|1737866-1737956                   TGCAATCTACGCCACTGGCTTACGTTG----TAGTCGAGAATCGTGTCCAGTCCCGTAAATTGCAG
dyakuba|X|neg|11883759-11883850                             AGCACTCTACGCCGCTGGCTTACGTTG----TACTCGGAAATCGTGTCCAGTGCCGTTGATTGCAG
derecta|scaffold_4690|pos|9691198-9691289                   AGCATTCTACGCCGCTGGCTTACGTTG----TACTCGAAAATCGTGTCCAGTGCCGTTGATTGCAA
dananassae|scaffold_13417|neg|2460526-2460614               AGCATTCGACGCTGCTGGCTTACGTGG----TGGTTGATATCCGTGTCCAGTGACGTTGATTGCAG
dwillistoni|scf2_1100000004909|pos|7961115-7961200          AGCATTCGACGACGCTGGCTTACGTTAAAAACAAACGATATCCGTGTCCAGTGACGTTGATTGCAG
//


# STOCKHOLM 1.0

dme-mir-979|MI0005836                      acactgaatttggggggaattctTATGTATATACAAAttcttcccgaactcaggctaa
//


# STOCKHOLM 1.0

dme-mir-980|MI0005837                               agtttttcatttggcctggctagcTTACTCCTTTTTAA--ATATTGCtagctgccttgtgaagggctta
dsi-mir-980|MI0011759                               AGTTTTTCATTTGGCGTGGCTAGCTCACTACTTTTTTA--ATATTGCTAGCTGCCTTGTGAAGGGCTTA
dsechellia|scaffold_10|neg|47198-47295              AGTTTTTCATTTGGCGTGGCTAGCTCACTACTTTTTTA--ATATTGCTAGCTGCCTTGTGAAGGGCTTA
dyakuba|X|neg|117070-117167                         AGTTTTTCATTTGGCGTGCCTAGCTTAGCTTTTTTTAA--ATATTGCTAGCTGCCTTGTGAAGGGCTTA
derecta|scaffold_4644|neg|121652-121749             AGTTTTTCATTTGGCGTGCCTAGCTTACCTCTTTTTAA--ATATTGCTAGCTGCCTTGTGAAGGGCTTA
dananassae|scaffold_13117|neg|4815200-4815285       AGCCTCTCATTTGGCCTGCCTAGCTGACTTTAAATTAA---TATTGCTAGCTGCCTTGTGAAGGGCTTA
dps-mir-980|MI0011594                               AGTCTCTCACATGGCTGGTCTAGCTGACTTGTTTCTAA---TATTGCTAGCTGCCTTGTGAAGGGCTTA
dpersimilis|scaffold_17|neg|1039199-1039287         AGTCTCTCACATGGCTGGTCTAGCTGACTTGTTTCTAA---TACTGCTAGCTGCCTTGTGAAGGGCTTA
dwillistoni|scf2_1100000004909|pos|8731771-8731859  AGTCTTTCACTGGGCGTGCTTAGCTAGAAATTTATTTACCATATTGCTAGCTGCCTTGTGAAGTGCTTA
dmojavensis|scaffold_6473|pos|11075564-11075645     AGTCCCTCATTTGGTGCGCTTAGCTGTTTTTCAATTTG--ATATTGCTAGCTGCCTTGTGAAGGGCTTA
dvirilis|scaffold_10277|neg|1030-1115               AGTCCCTCATTTGGCAGGTTTAGCTGCTTTT-AATACG--ATATTGCTAGCTGCCTTGTGAAGGGCTTA
dgrimshawi|scaffold_14853|pos|6339056-6339137       AGTCCCTCATTTGGCGGACTTAGCTGCTTTTCAATTTG--ATATTGCTAGCTGCCTTGTGAAGGGCTTA
aae-mir-980|MI0013449                               GGCCGTTCATTGGGT-CATCTAGCTCGTGTTGGAAACA-------GTTAGCTGCCTAGTGAAGGGCAAT
//


# STOCKHOLM 1.0

dme-mir-981|MI0005838                                                          cgggtttcgttagc-agcgggctGTTTTAATAAA--------TTCAACA--AGttcgttgtcgacgaaacctgca
dsi-mir-981|MI0011761                                                          CGGGTTTCGTTAGC-AGCGGGCTGTTTTAATAAA--------TTCAACA--AGTTCGTTGTCGACGAAACCTGCA
dsechellia|scaffold_10|neg|1477769-1477865                                     CGGGTTTCGTTAGC-AGCGGGCTGTTTTAATAAA--------TTCAACA--AGTTCGTTGTCGACGAAACCTGCA
dyakuba|X|neg|1528078-1528175                                                  CGGGTTTCGTTAGC-AGCGGGCTGTTTTAAAAAA--------TTCAACA--AGTTCGTTGTCGACGAAACCTGCA
derecta|scaffold_4644|neg|1660969-1661066                                      CGGGTTTCGTTAGC-AGCGGGCTGTTTTAATAAA--------TTCAACA--AGTTCGTTGTCGACGAAACCTGCA
dananassae|scaffold_12929|pos|1586948-1587036                                  CGGGTTTCGTTAAC-AGCGGGCTGTCATTTCGAA--------ATCAACA--AGTTCGTTGTCGACGAAACCTGCA
dps-mir-981|MI0011592                                                          CGGGTTTCGTTAAC-AGCGGGCTGTTATGAATAA--------ATCAACA--AGTTCGTTGTCGACGAAACCTGCA
dpersimilis|scaffold_11|neg|835059-835155                                      CGGGTTTCGTTAAC-AGCGGGCTGTTATGAATAA--------ATCAACA--AGTTCGTTGTCGACGAAACCTGCA
dwillistoni|scf2_1100000004909|pos|4683233-4683334                             CGGGTTTCGCTAGC-AGCGGACTGTCATGATAAATGTGAAAAACAAACA--AGTTCGTTGTCGACGAAACCTGCA
dmojavensis|scaffold_6328|pos|4397497-4397580                                  CAGGTTTCGTTAGC-AACGGGCTGTGATGATTAA--------AAGAACA--AGTTCGTTGTCGACGAAACCTGCA
dvirilis|scaffold_12942|pos|51501-51591                                        CAGATTTCGTCAGC-AGCGGGCTGTGATGATTAT----------GAACA--AGTTCGTTGTCGACGAAACCTGCA
dgrimshawi|scaffold_14853|pos|795296-795382                                    CGGGTTTCGTCAGC-AGCGGGCTGTGATGACTAA--------A-AAACA--AGTTCGTTGTCGACGAAACCTGCA
aga-mir-981|MI0008307                                                          CGGGTTTCGCTGGCTAACGTGTTGTGCGAGCGAGC----AAAAAAAACTTCAATTCGTTGTCGACGAAACCTGCA
aae-mir-981|MI0013473                                                          CGGGTTTCGC-GGCGAACGGGCTT------CCACC----ATGATGAATAGCAGTTCGTTGTCGACGAAACCTGCA
tca-mir-981|MI0010592                                                          CGGGTTTCGG-GGCATCGGAAC------CGATTT----------TA-AGCTGGTTCGTTGTCGACGAAACCTGCA
ame-mir-981|MI0010618                                                          TGGGTTTCGT-GACAGGCGAGC----CGTTCTTT----------ACGACTTGGTTCGTTGTCAACGAAACCTGCA
nvitripennis|gi|154046461|ref|NW_001814881.1|NviUn_WGA127_1|pos|631886-631951  CGGGTTTCGT-GACAGGCGAGC----CGTTTGAA----------TTAACGTGGTTCGTTGTCGACGAAACTTGCA
cte-mir-981|MI0010092                                                          CGGGTTTCGC-GGTATTCGAACACG---TACCAA----------TAGCAGTTGTTCGTTGTCGTCGAAACCTGCT
dpu-mir-981|MI0012256                                                          CGGGTTTCGC-GACGCTCGAACGCCGTTTACTTT----------CACAGTCCGTTCGTTGTCGACGAAACCTGCA
//


# STOCKHOLM 1.0

dme-mir-982|MI0005839                                        tcctggacaaatatgaagtaaatTGTTTTTAT----GCATCAAttacttgatattcatccttgaa
dsi-mir-982c|MI0011782                                       TCTTGGACAAATATCAAGTAGATTATTATTAT----ACATCAATTTATTGTTATTTGTCCTTGAA
dsi-mir-982b|MI0011783                                       TCAAGAACAAATATCATGTAAATTGATTTTTT----AAATCAACTACACGATATTCGTTCTTGAG
dsi-mir-982a|MI0011784                                       TCATTAACAAGTATCATGTAAATTGAATTTTTGTATATATCAATTACATGTTATTCGTTCTTGAA
//


# STOCKHOLM 1.0

dme-mir-983-1|MI0005840                                                -------------------TATATTGCAATAATTAAATAATACGTTTCG-AACTAATGATTTTCAGTTCATTCATTAGGTAGTTACGCATTATCTAGTTGTTGTAAACATT-----------------
//


# STOCKHOLM 1.0

dme-mir-983-2|MI0005841                                         -------------TATTATATTGCAATAATTAAATAATA--CGTTTCGAACTAATGATTTTCAGTTCATTCATTAGGTAGTTACGC-ATTATCTAGTTGTTGTAAACATTCAACT-----------
//


# STOCKHOLM 1.0

dme-mir-985|MI0005844                                ctggctcattggtacatttcatAAGTACCTTATcaaatgttccaatggtcgggca
dsimulans|X|neg|12424825-12424902                    CTGGCTCATTTGTACATTTCATAAGTACCTTATGAAATGTTCCAATGGTCGGGCA
dsechellia|scaffold_47|neg|142599-142675             CTGGCACATTGGTACATTTCATAAGTACCTTATGAAATGTTCCAATGGTCGGGCA
//


# STOCKHOLM 1.0

dme-mir-986|MI0005845                                  tctcgaatagcgttgtgactgaGGTAACTGCGCATCGAATCTACTCagcggcgaggctattcaagtaa
dsi-mir-986|MI0011734                                  TCTCGAATAGCGTTGTGACTGAGGTAACTGCGCATCGAATCTACTCAGCGGCGAGGCTATTCAAGTAA
dsechellia|scaffold_1|pos|1974089-1974188              TCTCGAATAGCGTTGTGACTGAGGTAACTGCGCATCGAATCTACTCAGCGGCGAGGCTATTCCAGTAA
dyakuba|2L|pos|16988563-16988662                       TCTCGAATAGCGTTGTGACTGAGGTAACTGCGCATCGTATCTACTCAGCGGCGAAGCTATTCCAGTAA
derecta|scaffold_4929|neg|18305717-18305813            TCTCGAATAGCGTTGTGACTGAGGTAACTGCGCATCGAATCTACTCAGCGGCAAGGCTATTCCAGTAA
dananassae|scaffold_13266|neg|1670242-1670278          TCTCGAATAGCGTTGTGACTGA-----TGGTATTTAAATATAAATCCGAGACAATGCTATTCTTGTAA
dps-mir-986|MI0011622                                  TCTCGAATAGCGTTGTGACTGA--TGACTGCATTTGTAATTTTCTCAGCGGCAGTGCTATTCCAGTTG
dpersimilis|scaffold_2|pos|2480079-2480171             TCTCGAATAGCGTTGTGACTGA--TGACTGCATTTGTAATTTTCTCAGCGGCAGTGCTATTCCAGTTG
//


# STOCKHOLM 1.0

dme-mir-987|MI0005846                             taaagtaaatagtctggattgatgAAAGTTG-CATTCGAGAATTCatcaacaggcatttacttca
dsi-mir-987-1|MI0011735                           TAAAGTAAATAGTCTGGATTGATGAAAGTTG-CATTCGAGAATTCATCAACAGGCATTTACTTCA
dsi-mir-987-2|MI0011794                           TAAAGTAAATAGTCTGGATTGATGAAAGTTG-CATTCGAGAATTCATCAACAGGCATTTACTTCA
dsechellia|scaffold_1|neg|2832529-2832622         TAAAGTAAATAGTCTGGATTGATGAAAGTTG-CATTCGAGAATTCATCAACAGGCATTTACTTCA
dyakuba|2L|neg|17856070-17856161                  TAAAGTAAATAGTCTGGATTGATGAAAGTTG-CATTCGAGAATTCATCAACAGGCATTTACTTCA
derecta|scaffold_4929|pos|17456349-17456440       TAAAGTAAATAGTCTGGATTGATGAAAGTTG-CATTCGAGAATTCATCAACAGGCATTTACTTCA
dananassae|scaffold_12430|pos|12730-12821         TAAAGTAAATAGTCTGGATTGATGAAAGTTG-TATTCGAGAATTCATCAACAGGCATTTACTTCA
dps-mir-987|MI0011600                             TAAAGTAAATAGTCTGGATTGATGAAAGTTA-TATTCAAGAATTCATCAACAGGCATTTACTTCA
dpersimilis|scaffold_4|neg|4590341-4590432        TAAAGTAAATAGTCTGGATTGATGAAAGTTA-TATTCAAGAATTCATCAACAGGCATTTACTTCA
dwillistoni|scf2_1100000004510|pos|853213-853306  TAAAGTAAATAGTCTGGATTGATGAAAGTTA-TATTCAAGAATTCATCAACAGGCATTTACTTCA
dmojavensis|scaffold_6496|neg|4307051-4307143     TAAAGTAAATAGTCTGGATTGATGAAAGTTTATATCTAAGAATTCATCAACAGGCATTTACTTCA
dvirilis|scaffold_12875|neg|1241669-1241760       TAAAGTAAATAGTCTGGATTGATGAAAGTTT-TATTCAAGAATTCATCAACAGGCATTTACTTCA
dgrimshawi|scaffold_15245|pos|9744746-9744837     TAAAGTAAATAGTCTGGATTGATGAAAGTTT-TATTCAAGAATTCATCAACAGGCATTTACTTCA
//


# STOCKHOLM 1.0

dme-mir-988|MI0005847                                                    gtgtgatttgtagcaaagtgatA---TGTATTTGATC-ATccccttgttgcaaacctcacgc
dsi-mir-988|MI0011736                                                    GTGTGATTTGTAGCAAAGTGATA---TGTATTTGATC-ATCCCCTTGTTGCAAACCTCACGC
dsechellia|scaffold_1|neg|5591435-5591533                                GTGTGATTTGTAGCAAAGTGATA---TGTATTTGATC-ATCCCCTTGTTGCAAACCTCACGC
dyakuba|2R|pos|8904856-8904951                                           GTGTGATTTGTAGCAAAGTGATA---TGTATTTGATC-ATCCCCTTGTTGCAAACCTCACGC
derecta|scaffold_4845|pos|17747755-17747848                              GTGTGATTTGTAGCAAAGTGATA---TGTATTTGATC-ATCCCCTTGTTGCAAACCTCACGC
dananassae|scaffold_13266|pos|2579713-2579796                            GTGTGATTTGTGGCAAAGTGATA---GGTATTTGATC-ATCCCCTTGTTGCAAACCTCACGC
dps-mir-988|MI0011599                                                    GTGTGATTTGTGGCAAAGTGATA---TGCATTTGATC-ATCCCCTTGTTGCAAACCTCACGC
dpersimilis|scaffold_2|neg|590095-590174                                 GTGTGATTTGTGGCAAAGTGATA---TGCATTTGATC-ATCCCCTTGTTGCAAACCTCACGC
dwillistoni|scf2_1100000004954|pos|3254385-3254468                       GTGTGATTTGTAGCAAAGTGATA---TGTACTTGATA-ATCCCCTTGTTGCAAACCTCACGC
dmojavensis|scaffold_6496|neg|6364110-6364188                            GTGTGATTTGTGGCAAAGTGATG---AGCTATGATTCCATCCCCTTGTTGCAAACCTCACGC
dvirilis|scaffold_12875|pos|19840382-19840459                            GTGTGATTTGTGGCAAAGTGATG---AGCTTGGATTCCATCCCCTTGTTGCAAACCTCACGC
dgrimshawi|scaffold_15245|pos|18189066-18189142                          GTGTGATTTGTGGCAAAGTGATG---AGCTTG-ATTCCATCCCCTTGTTGCAAACCTCACGC
aga-mir-988|MI0010598                                                    GTGTGTTTTGTGACAATGAGATTTAATAGTTTAAGTTCATCCCCTTGTTGCAAACCTCACGC
aae-mir-988|MI0013487                                                    GTGTGCTTTGTGACAATGAGATT---CGGTTCGATATCATCCCCTTGTTGCAAACCTCACGC
//


# STOCKHOLM 1.0

dme-mir-989|MI0005848                               ggccactaccttgcagtcacgtgAT-GAAAAGACACAGGTGACACTGATCCGGATTTGGTAGTTG-ACAAATCCTCCATGCCGAGATTA---GTTTCATTTTGCGTCTTTTGAATTCGAATAGTTCAtgtgatgtgacgtagtggaac
dsimulans|2R|neg|8799023-8799187                    GGCCACTACCTTGCAGTCACGTGAT-GAAAAGACACTGGTGACACTGATCCGGATTTGGTAGTTG-ACAAATCCTCCATGCCGAGATAA---GTTTCATTTTGCGTCTTTTGAATTCGAATAGTTCATGTGATGTGACGTAGTGGAAC
dsechellia|scaffold_1|neg|7540594-7540758           GGCCACTACCTTGCAGTCACGTGAT-GAAAAGACACTGGTGACACTGATCCGGATTTGGTAGTTG-ACAAATCCTCCTTGCCGAGATTA---GTTTCATTTTGCGTCTTTTGAATTCGAATAGTTCATGTGATGTGACGTAGTGGAAC
dyakuba|2R|neg|9968934-9969098                      GGCCACTACCTTGCAGTCACGTGAT-GAAAAGACACAGGTGACACTGATCCGGATTTGGTGGTGG-ACCCATTCTC-ATTCCGAGATTA---GTTTTATTTTGCGTCTTTTGAATTCGAATAGTTCATGTGATGTGACGTAGTGGAAC
derecta|scaffold_4845|pos|15805010-15805176         GGCCACTACCTTGCAGTCACGTGAT-GAAAAGACCCAGGTGACACTGATCCGGATTTGGTAGTCGTACAAATCCTCCATTCCGAGTTAA---GTTTCATTCTGCGTCTTTTGAATTCGAACAGTTCATGTGATGTGACGTAGTGGAAC
dananassae|scaffold_13266|pos|5886561-5886711       GGCCACTACCTCGCAGTCACGTGAT-GCCAAAATGCAACTGACACTGATCCGGAGATGGTCCTCC-----ATCCTT------GGGATTA---GTGTTAATTTGTGTTTTTTTTATTTGAATAGTTCATGTGATGTGACGTAGTGGAAC
dps-mir-989|MI0011591                               GGCCACTACCTCGCAGTCACGTGATATCGGA-ATGCAAT-GATCTACGT-----------------------------------------------TAAATTGTGTTTCTT---TTTGAATAGTTCATGTGATGTGACGTAGTGGAAC
dpersimilis|scaffold_2|neg|2918808-2918848          GGCCACTACCTCGCAGTCACGTGATATCGGA-ATGCAAT-GATCTACGT-----------------------------------------------TAAATTGTGTTTCTT---TTTGAATAGTTCATGTGATGTGACGTAGTGGAAC
dpersimilis|scaffold_2|neg|2918886-2918917          GGCCACTACCTCGCAGTCACGTGATATCGGA-ATGCAAT-GATCTACGT-----------------------------------------------TAAATTGTGTTTCTT---TTTGAATAGTTCATGTGATGTGACGTAGTGGAAC
dwillistoni|scf2_1100000004558|pos|1541196-1541232  GGCCACTACCTCGCAGTCACGTGATGAGAGAGATGCAAGAGGACTTTGTATG--------------------------------------------CCATTTGCATTTAAT---ATTTCATAGTTCATGTGATGTGACGTAGTGGAAC
dwillistoni|scf2_1100000004558|pos|1541113-1541156  GGCCACTACCTCGCAGTCACGTGATGAGAGAGATGCAAGAGGACTTTGTATG--------------------------------------------CCATTTGCATTTAAT---ATTTCATAGTTCATGTGATGTGACGTAGTGGAAC
dmojavensis|scaffold_6496|neg|23382315-23382358     GGCCACTACCTCGCACTCACGTGAT-GCACTCAAAACGCCGACGAGGACGTCC-----AAATTCCATTTTCTC--GTTTTCCTCTGT---------CGTTTTGCGTTG-----A-TTTCATATTTCATGTGATGTGACGTAGTGGAAC
dmojavensis|scaffold_6496|neg|23382421-23382462     GGCCACTACCTCGCACTCACGTGAT-GCACTCAAAACGCCGACGAGGACGTCC-----AAATTCCATTTTCTC--GTTTTCCTCTGT---------CGTTTTGCGTTG-----A-TTTCATATTTCATGTGATGTGACGTAGTGGAAC
dvirilis|scaffold_12875|pos|1889410-1889446         GGCCACTACCTCGCAGTCACGTGAT-CCACAAACGCAGCCGGCTCTGGTGCTTGGGAAAAATACAATTTTCTTTTGTTTTCCTGGGCG--CCGCAACGTTTTGCGTTC-----A-TTTCATATTTCATGTGATGTGACGTAGTGGAAC
dgrimshawi|scaffold_15112|pos|3992515-3992669       GGCCACTACCTCGCAGTCACGTGATGCCACAAGGCGGGCACGCCGTGCAACATCC---TCTCTTCGTTTACACATCTCCTCTTGAGAGGATTGCGTCGTTCCGCCTTG-----AATTTCATATTTCATGTGATGTGACGTAGTGGAAC
aga-mir-989|MI0006242                               CGCCGCTACGTTGCTTTCACTTGGT-ACGCTCGTATAGTATAGAGCTAA-----------------------------------------------------AAGTAA--------ACATAGATCCATGTGATGTGACGTAGTGGTAC
aae-mir-989|MI0013451                               CGCCGCTACCTCGCTTTCACTTGGT-AC--CGATTTCCCATA--------------------------------------------------------------------------------ATCCATGTGATGTGACGTAGTGGTAC
//


# STOCKHOLM 1.0

dme-mir-990|MI0005850                                    attcaccgttctgagttggccCCAAGTGCACGTGGgccagctttcagcttcggtgccat
dsimulans|2R|neg|11518356-11518441                       ATTCACCGTTCTGAGTTGGCCCCAAGTGCACGTGGGCCAGCTTTCAGCTTCGGTGCCAT
dsechellia|scaffold_1|neg|10286800-10286885              ATTCACCGTTCTGAGTTGGCCCCAAGTGCACGTGGGCCAGCTTTCAGCTTCGGTGCCAT
dyakuba|2R|pos|16191845-16191929                         ATTCACCGTTCTGAGTTGGCCCCAAGTGCACGTGGGCCAGCTTTCAGTTTCGGTGCCAT
derecta|scaffold_4845|pos|13064875-13064960              ATTCACCGTTCTGAGTTGGCCCCAAGTGCACGTGGGCCAGCTTTCAGTTTCGGTGCCAT
//


# STOCKHOLM 1.0

dme-mir-991|MI0005851                        tttcccaactacacctattaatACATATTTTAACGTCCTAttaaagttgtagtttggaaagt
dsi-mir-991|MI0011733                        TTTCCCAACTACATCTATTAATATTTATTTTAACGTCGTATTAAAGTTGAAGTTTGGAAAAT
dsechellia|scaffold_1|neg|14027424-14027519  TTTCCCAACTACATCTATTAATACTTATTTTAACGTCGTATTAAAGTTGAAGTTTGGAAAAT
dyakuba|2R|pos|12723786-12723876             TTTCCCCACTCCTTGCTTTAATACTTATTTTAACGTCGTATTAAAGCCAGAGTTTGGAAAGT
derecta|scaffold_4845|neg|10619048-10619143  TTTCCCCACTCCTTGCTTTAGTACTTATTTTAATGTCGTATTAAAGCCAGAGTTTGGAAAGT
derecta|scaffold_4845|neg|10617577-10617669  TTTCCCCACTCCTTGCTTTAGTACTTATTTTAATGTCGTATTAAAGCCAGAGTTTGGAAAGT
//


# STOCKHOLM 1.0

dme-mir-992|MI0005852                        tggtatcagcaaagtgttatttTTTATGTTTATGTAAagtacacgtttctggtactaag
dsi-mir-992|MI0011764                        TGGTTTCAGAGAGGTGTAATTTTT---GT---TGTATAGTACCCTTTTTTGGAACCAAG
dsechellia|scaffold_1|neg|14027538-14027626  TGGTATCAGATAGGTGTAATTTTT---GTGTTTGTATAGTACACGTTTCTGGAACCAAG
dyakuba|2R|pos|12723674-12723756             TAGTATCAGCAAGGTGTAATTTTT---GTTTGGTTAAAGTACACGTTACTGGTACTACG
derecta|scaffold_4845|neg|10619167-10619249  TAGTATCAGCAAGGTGTAATTTTT---ATTTGGGTAAAGTACACGTTACTGGTACTAGG
derecta|scaffold_4845|neg|10617693-10617775  TAGTATCAGCCAGGTGTAATTTTT---ATTTGGGTAAAGTACACGTTACTGGTACTAGG
//


# STOCKHOLM 1.0

dme-mir-993|MI0005854                                                           taccctgtagttccgggcttttgTTTAAATGGCGTT-CGGCACATTGTCGGACTGCTGGCTCGATTATCAgaagctcgtctctacag--gtatct
dsi-mir-993|MI0011749                                                           TACCCTGTAGTTCCGGGCTTTTGTTTAAATGGCGTT-CGGCGCATTGTCGGATTGCTGGCTCGATTATCAGAAGCTCGTCTCTACAG--GTATCT
dsechellia|scaffold_6|pos|2693192-2693311                                       TACCCTGTAGTTCCGGGCTTTTGTTTAAATGGCGTTTCGGCGCATTGTCGGATTGCTGGCTCGATTATCAGAAGCTCGTCTCTACAG--GTATCT
dyakuba|3R|neg|7811367-7811485                                                  TACCCTGTAGTTCCGGGCTTTTGTTTAAATGGCGTT-CGACGCATTGTCGGATTGCTGGCTCGATTATCAGAAGCTCGTCTCTACAG--GTATCT
derecta|scaffold_4770|pos|2845900-2846017                                       TACCCTGTAGTTCCGGGCTTTTGTTTAAATGGCGTT-CGACGC-TTGTCGGATTGCTGGCTCGATTATCAGAAGCTCGTCTCTACAG--GTATCT
dananassae|scaffold_13340|neg|5446737-5446855                                   TACCCTGTAGTTCCGGGCTTTTGTTTATATTGCGTT-CGATGCATTGTCGGACTGCTGGCTCGATTATCAGAAGCTCGTCTCTACAG--GTATCT
dps-mir-993|MI0011614                                                           TACCCTGTAGTTCCGGGCTTTTGTTTATATTGCGCC-CGATGTATTTTCGAGTGTTTGTGTCGATTATCAGAAGCTCGTCTCTACAG--GTATCT
dpersimilis|scaffold_3|neg|2522193-2522311                                      TACCCTGTAGTTCCGGGCTTTTGTTTATATTGCGCT-CGATGTATTTTCGAGTGTTTGTGTCGATTATCAGAAGCTCGTCTCTACAG--GTATCT
dwillistoni|scf2_1100000004902|pos|11961215-11961324                            TACCCTGTAGTTCCGGGCTTTTGTTTTAAAGTGCAT----------TTCCGATGCCATTGTCAATTATCAGAAGCTCGTCTCTACAG--GTATCT
dmojavensis|scaffold_6540|neg|16546187-16546294                                 TACCCTGTAGTTCCGGGCTTTTGTTTATAGTGCATA------------CGAATGCCATTGTCAATTATCAGAAGCTCGTCTCTACAG--GTATCT
dvirilis|scaffold_13047|neg|6141853-6141960                                     TACCCTGTAGTTCCGGGCTTTTGTTTATAGTGCATT------------CAAATGCCATTCTCAATTATCAGAAGCTCGTCTCTACAG--GTATCT
dgrimshawi|scaffold_14906|neg|11483345-11483452                                 TACCCTGTAGTTCCGGGCTTTTGTTTTTAGTGCATT------------CAAATGCCATTGTCAATTATCAGAAGCTCGTCTCTACAG--GTATCT
aga-mir-993|MI0010597                                                           TACCCTGTAGTTCCGGGCTTTTGTGGGTTGAAATATTATACAT---ATATAATCTCATATACGCTTATCAGAAGCTCGTTTCTATAGAGGTATCT
aae-mir-993|MI0013472                                                           TACCCTGTAGTTCCGGGCTTTTGTGGTTTCTTTTATTGT----------TAAT------------TATCAGAAGCTCGTTTCTATAGAGGTATCT
tca-mir-993|MI0010588                                                           TACCCTGTAGATCCGGGCTTTTGTAGAATT-TTTAG---------------------------AT---CAGAAGCTCGTCTCTACAG--GTATCT
bmo-mir-993b|MI0010625                                                          TACCCTGTAGATCCGGGCTTTCGTAAA---AAACAA---------------------------AT---CGAAAGCTCGTCTCTACAG--GTATAT
bmo-mir-993a|MI0010626                                                          TACCCTGTAGATCCGGGCTTTTGTAGA-TTAATTAC---------------------------AT---CAGAAGCTCGTCTCTACAG--GTATCT
ame-mir-993|MI0010620                                                           TACCCTGTAGATCCGGGCTTTTGTAGAATTGTAAAT---------------------------AT---CAGAAGCTCGTCTCTACAG--GTATCT
nvi-mir-993|MI0014765                                                           TACCCTGTAGATCCGGGCTTTTGTAGAATTGTAGAT---------------------------AT---CAGAAGCTCGTCTCTACAG--GTATCT
cte-mir-993|MI0012115                                                           TACCCTGTAGACCCGGGTTTATGTGTTCATGTTTA----------------------------ACTTACAGAAGCTCTGTTCTACAG--GTATAT
api-mir-993|MI0013361                                                           TACCCTGTAGATCCGGGCTTTTGTAGAATAATCGAT---------------------------ATGTTCAGAAGCTCGTCTCTACAG--GTATCT
dpu-mir-993|MI0012257                                                           TACCCTGTAGCTCCGGGCTTTTGTTTGG-----------------------------TTTCTAATAATCAGAAGCTCGTTTCTACAG--GTATCT
isc-mir-993|MI0012289                                                           TACCCTGTAGAACCGGGCTTTTGTAGACTAG-CGAC---------------------------CCTTTCAGAAGCTCGTTTCTACAG--GTATCT
//


# STOCKHOLM 1.0

dme-mir-994|MI0005855                           ctaaggaaatagtagccgtgatTTTACCCAA--GAATTTTTCACATATcacagttgctgtttcttttagat
dsimulans|3R|neg|15159299-15159389              CTAAGGAAATAGTAGCCGTGATTTTACCCAT--GCATTTTTCACATATCACAGTTGCTGTTTCTTTTAGAT
dsechellia|scaffold_0|neg|15709465-15709555     CTAAGGAAATAGTAGCCGTGATTTTACCCAT--GATTTTTTCACATATCACAGTTGCTGTTTCTTTTAGAT
dyakuba|3R|pos|10262374-10262464                CTAAGGAAATAGTAGCCGTGATTTTACCCAA--GAATTTTTCACATATCACAGTTGCTGTTTCTTTTAGAT
derecta|scaffold_4770|neg|15384050-15384140     CTAAGGAAATAGTAGCCGTGATTTTACCCAT--GAATTGTTCACATATCACAGTTGCTGTTTCTTTTAGAT
dananassae|scaffold_13340|neg|867371-867462     CTAAGGAAATAGTAGCCGTGATTTTACCCTC-GAAGTCATTCCCATATCACAGTTGCTGTTTCTTTTAGAT
dps-mir-994|MI0011602                           CTAAGGAAATAGTAGCCGTGATTTAACATA--CAAATCCTTTACATATCACAGTTGCTGTTTCTTTTAGAT
dpersimilis|scaffold_0|neg|1094190-1094281      CTAAGGAAATAGTAGCCGTGATTTAACATAA-CAAATCCTTTACATATCACAGTTGCTGTTTCTTTTAGAT
dwillistoni|scf2_1100000004921|pos|509-601      CTAAGGAAATAGTAGCCGTGATTTTAATTATTCAAATCTTTGACATATCACAGTTGCTGTTTCTTTTAGAT
dwillistoni|scf2_1100000004902|neg|74393-74485  CTAAGGAAATAGTAGCCGTGATTTTAATTATTCAAATCTTTGACATATCACAGTTGCTGTTTCTTTTAGAT
dmojavensis|scaffold_6540|pos|5225185-5225275   CTAAGGAAATAGTAGCCGTGATTTTA--CATTTCAACCTATTACATATCACAGTTGCTGTTTCTTTTAGAT
dvirilis|scaffold_13047|pos|1194177-1194267     CTAAGGAAATAGTAGCCGTGATTTTACATTAGAAGCTTTC--ACATATCACAGTTGCTGTTTCTTTTAGAT
dgrimshawi|scaffold_14906|neg|5077464-5077556   CTAAGGAAATAGTAGCCGTGATTTTACATTTGAAACTCTCTTACATATCACAGTTGCTGTTTCTTTTAGAT
//


# STOCKHOLM 1.0

dme-mir-995|MI0005856                                  cccgaattatgtgggagctgcgCCG---------------TTTCCGTAATCCGtagcaccacatgattcggctt
dsi-mir-995|MI0011745                                  CCCGAATTATGTGGGAGCTGCGCCG---------------TTTCCAAAGTCCGTAGCACCACATGATTCGGCTT
dsechellia|scaffold_27|neg|174278-174367               CCCGAATTATGTGGGAGCTGCGCCG---------------TTTCCGAAGTCCGTAGCACCACATGATTCGGCTT
dyakuba|3R|pos|5351063-5351152                         CCCGAATTATGTGGGAGCTGCGCCG---------------TTTCTAAAATCCGTAGCACCACATGATTCGGCTT
derecta|scaffold_4770|neg|5101912-5102001              CCCGAATTATGTGGGAGCTGCGCTG---------------TTTTCAGGATCCGTAGCACCACATGATTCGGCTT
dananassae|scaffold_13340|neg|13021682-13021756        CCCGGATTCTGTGGGAGCTGCGCCG---------------TTCTTTCTATCCGTAGCACCACATGATTCGGCTT
dps-mir-995|MI0011618                                  CCCGGATTCTGTGTGTGCTGCGCT------------GTGTTCTTAAAAGC-CGTAGCACCACATGATTCGGCTG
dpersimilis|scaffold_19|pos|1637099-1637181            CCCGGATTCTGTGTGTGCTGCGCT------------GTGTTCTTAAAAGC-CGTAGCACCACATGATTCGGCTG
dwillistoni|scf2_1100000004921|neg|2305199-2305280     CCCGGATTCTGCGAGTGCTGCGCTA---------CAACAAGAACTAAGA--CGTAGCACCACATGATTCGGCTT
dmojavensis|scaffold_6540|pos|29636989-29637069        CCCGGGTTTTGTGTGTGCCGCGCT----------------GTTTTGAG-TACGTAGCACCACATGATTCGGCTT
dvirilis|scaffold_13047|neg|12148474-12148556          CCCGGATACTGTGTGTGTTGCGCT----------------GTTTAGAGGTACGTAGCACCACATGATTCGGCTT
dgrimshawi|scaffold_14830|pos|1051383-1051414          CCCGGATTCTGTGTGTGCTGCGTTTGCTGATTTGCCATACACATAAATATACGTAGCACCACATGATTCGGCTT
//


# STOCKHOLM 1.0

dme-mir-997|MI0005859                        cccaaactcgaaggagtttcaCCTCCATAAGAGCGACAGTC-CTGGAGAAGTTATCAGAGCCAA--AAAAATTCATATGATGATGCATTTTC--CGTCTCTGAAAACGT-CTTCAGCAGAAGTTGTTTTTAGCGAAGTGaaactcattcgattttgatca
dsimulans|3R|pos|6329122-6329335             CCCAAACTCGAAGGAGTTTCACCTCCATAGGAGCGGCAGAC-CTGGAGAAGTTTTCAGAGCCAA--AAAAATTCATATGATGATGCATTTTC--AGTCTCTGAAAACTT-CTTCAACAGAAGTTGATTTTAGCGAAGTGAAGCTCATTCGATTTTGATCA
dsimulans|3L|neg|20905467-20905643           CCCAAACTCGAAGGAGTTTCACATTAAGAAGAGCAGCAGACGCGGAATAATTCGTTCGAACCCCATGAAATTCATTTTACAAATGCATTTCTTGCAGTTCGAAAATCTTTCTCCGCCAGGTGTTGATTTTTGAAATGTGAAGCTCATTCGATTTTGAATA
dsechellia|scaffold_25|pos|615343-615553     CCCAAACTCGAAGGAGTTTCACCTCCATAGGAGCGGCAGAC-CTGGAGAAGTTTTCAGAGCCAA--CAAAATTCATATGATGATGCATTTTC--AGTCTCTGAAAATTT-CTTCAGCAGAAGTTGATTTTAGCGAAGTGAAGCTCATTCGATTTTGATCA
dsechellia|scaffold_11|neg|1489733-1489909   CCCAAACTCGAAGGAGTTTCACATTAAGAAAAGCAGCAGACGCGGAATAATTTGTTCGAACCCCATGAAATTCATTTTACAAATGCATTTCTTGCAGTTCGAAAATTTTTCTCCGCCAGGTGTTGATTTTTGAAATGTGAAGCTCATTCGATTTTGAATA
derecta|scaffold_4784|neg|21223684-21223862  CCCAAACTCGAAGGAGTTCCACATTAAGAAGAGCAGCAGAAGCAGAAAAAAATGTCTGGACCCT-TGAAATTCATTTTGCAAATGCATTTCCATTGGCTCGGAAATCTTTCTCTGTCAGGTGTTGATTTTTTAAAAGTGGAGCTCATTCGATTTTGAATA
//


# STOCKHOLM 1.0

dme-mir-998|MI0005860                                            actgaattctcgtgggtctgcaCTGACAACACTG--ACCG---------------CTCCAG---GGCAAATT--GTTCATTTTGAAATTGAAATTC-TGtagcaccatgagattcagctc
dsimulans|3R|pos|4023104-4023246                                 ACTGAATTCTCGTGGGTCTGCACTGACAACACTG--ACCG---------------CTCCAG---GGCCAATT--GTTCATTTTGAAATTGAAATTC-TGTAGCACCATGAGATTCAGCTC
dsechellia|scaffold_6|pos|4044390-4044532                        ACTGAATTCTCGTGGGTCTGCACTGACAACACTG--ACCG---------------CTCCAG---GGCCAATT--GTTCATTTTGAAATTGAAATTC-TGTAGCACCATGAGATTCAGCTC
dyakuba|3R|neg|6285166-6285308                                   ACTGAATTCTCGTGGGTCTGCACTGACAACACTG--ACCG---------------CTCCAG---GGCCAATT--GTTCATTTTGAAATTGAAATTC-TGTAGCACCATGAGATTCAGCTC
derecta|scaffold_4770|pos|4217721-4217863                        ACTGAATTCTCGTGGGTCTGCACTGACAACACTG--ACCG---------------CTCCAG---GGCCAATT--GTTCATTTTGAAATTGAAATTC-TGTAGCACCATGAGATTCAGCTC
dananassae|scaffold_13340|pos|5676204-5676365                    ACTGAATTCTCGTGGGTCTGCACTGACAACACTG--ACCTGCTGCTGCTGCTGCTCTCCAGTTTGGCCAATTTTGTTAATTTTGAAATTGAAATTT-TGTAGCACCATGAGATTCAGCTC
dpseudoobscura|2|neg|23856854-23856997                           ACTGAATTCTCGTGGGTCTGCACTGACAACACTG--ACCA--------------TTTCCAG---GGCCAATT--GTTAATTTTGCGATTGAAATTT-TGTAGCACCATGAGATTCAGCTC
dpersimilis|scaffold_3|neg|6633419-6633562                       ACTGAATTCTCGTGGGTCTGCACTGACAACACTG--ACCA--------------TTTCCAG---GGCCAATT--GTTAATTTTGCGATTGAAATTT-TGTAGCACCATGAGATTCAGCTC
dwillistoni|scf2_1100000004902|pos|8480191-8480333               ACTGAATTCTCGTGGGTCTGCACTGACAACACTG--ACCGCTGCTTTAA------ACCTGG---GGCCAATT--GTTCATTTTGAAATTGAAATTT-TGTAGCACCATGAGATTCAGCTC
dmojavensis|scaffold_6540|neg|1739258-1739390                    ACTGAATTCTCGTGGGTCTGCAGTG----CACTGTAACCG---------------TTGCAGA--GGGCAATT--GTTCAAATTGAAATTGAAATTT-TGTAGCACCATGAGATTCAGCTC
dvirilis|scaffold_13047|pos|6339605-6339736                      ACTGAATTCTCGTGGGTCTGCAGTG----CACTG--ACCG---------------TTGCAGA--GGGCAATT--GTTCAAATTGAAATTGAAATTT-TGTAGCACCATGAGATTCAGCTC
dgrimshawi|scaffold_14906|pos|11660132-11660263                  ACTGAATTCTCGTGGGTCTGCAGTG----CACTG--ACCG---------------TTGCAGA--GGGCAATT--GTTCATTTTGAAATTGAAATTT-TGTAGCACCATGAGATTCAGCTC
agambae|chromosome_AgamP3_2R_1_61545105_1|pos|13042446-13042478  GCTGAACTCTCGTGGGTCTGCAGTA-----TTTACAAGCG------------------------GCCACATC--GTTCA------------------TGTAGCACCATGAGATTCAGCTC
aae-mir-998|MI0013444                                            ACTGAACTCTCGTGGGTCTGCAGTT-----GATAT------------------------------TTCGAAA--GCT--------------------TGTAGCACCATGAGATTCAGCTC
//


# STOCKHOLM 1.0

dme-mir-999|MI0005861                                                  acatagtcatacggtg-aatgttGTGTATTGGAGACCAAtgttaactgtaagactgtgtct
dsi-mir-999|MI0011746                                                  ACATAGTCGTACGGTG-AATGTTGTGTATTGGAGACCAATGTTAACTGTAAGACTGTGTCT
dsechellia|scaffold_0|neg|17996317-17996421                            ACATAGTCATACGGTG-AATGTTGTGTATTGGAGACCAATGTTAACTGTAAGACTGTGTCT
dyakuba|3R|neg|18443942-18444045                                       ACATAGTCATACGGTG-AATGTTGTGTATTGGAGACCAATGTTAACTGTAAGACTGTGTCT
derecta|scaffold_4820|pos|10463217-10463321                            ACATAGTCATACGGTG-AATGTTGTGTATTGGAGACCAATGTTAACTGTAAGACTGTGTCT
dananassae|scaffold_13340|neg|8622513-8622614                          ACATAGTCGTACGGTG-AATGTTGTGTATTGGAAAGCAATGTTAACTGTAAGACTGTGTCT
dpseudoobscura|2|neg|6480719-6480794                                   NCATAGTCGTACGGTG-AATGTTGTGTATTGGA--CCAATGTTAACTGTAAGACTGTGTCT
dpersimilis|scaffold_0|neg|306019-306119                               ACATAGTCGTACGGTG-AATGTTGTGTATTGGA--CCAATGTTAACTGTAAGACTGTGTCT
dwillistoni|scf2_1100000004943|neg|11672720-11672818                   ACATAGTCGTACGGTG-AATGTTGTTTAT-GGAGTCCAATGTTAACTGTAAGACTGTGTCT
dmojavensis|scaffold_6540|neg|17209655-17209744                        ACATAGTCGTACGGTG-AATGTTGTTTAT-GGAGTCCAATGTTAACTGTAAGACTGTGTCT
dvirilis|scaffold_12822|neg|3936756-3936840                            ACATAGTCGTACGGTG-AATGTTGTGTAT-GGAGTCCAATGTTAACTGTAAGACTGTGTCT
dgrimshawi|scaffold_8129|neg|789-884                                   ACATAGTCGTACGGTG-AATGTTGTGTTT-GGAGTCCAATGTTAACTGTAAGACTGTGTCT
dgrimshawi|scaffold_14906|neg|1491733-1491828                          ACATAGTCGTACGGTG-AATGTTGTGTTT-GGAGTCCAATGTTAACTGTAAGACTGTGTCT
aae-mir-999|MI0013464                                                  ACGCGGTCGTGCAGGAAATTATTTGGCATTAGATTCAAATGTTAACTGTAAGACTGTGTCT
//


# STOCKHOLM 1.0

aae-mir-79|MI0013500                                                           GCTTTGGCGCTTT-AGCTGTA--TGATAGAA------TTTAA--TATTTCATAAAGCTAGATTACCAAAGCAT
aae-mir-9a-1|MI0013528                                                         TCTTTGGTTATCT-AGCTGTA--TGAGTGA----AT----TTAGAACATCATAAAGCTAGCATACCGAAGTTA
aae-mir-9a-2|MI0013529                                                         TCTTTGGTTATCT-AGCTGTA--TGAGTGA----AT----TTAGAACATCATAAAGCTAGCATACCGAAGTTA
aae-mir-9b|MI0013530                                                           TCTTTGGTGATTTTAGCTGTA--TGCTGA-T--ACGTTTCTGATTG---CATATAGCTTTATCACCAAAAACC
aae-mir-9c|MI0013436                                                           TCTTTGGTATTCT-AGCTGTAGAATGTTGAGCTTTGTGATATGGTATCTTCTAAAGCTTTAGTACCAGAGGTC
aga-mir-79|MI0001629                                                           GCTTTGGCGCTTT-AGCTGTA--TGATAGAA------TTTGAACTATTTCATAAAGCTAGATTACCAAAGCAT
aga-mir-9a|MI0001631                                                           TCTTTGGTTATCT-AGCTGTA--TGAGTGT----AT----TTTAAACGTCATAAAGCTAGCATACCGAAGTTA
aga-mir-9b|MI0001634                                                           ACTTTGGTGATTTTAGCTGTA--TGTTGAAT--GCATTCCTAACCA---CATATAGCTTTATCACCAAAAACC
aga-mir-9c|MI0001635                                                           TCTTTGGTATTCT-AGCTGTAGAATGTTG---TTTTCATTGTAATATCT-CTAAAGCTTTAGTACCAGAGGTC
ame-mir-79|MI0005742                                                           ACTTTGGTAATAT-AGCTCTA--TGATTTTA--ATT-------AAGGATCATAAAGCTAGATTACCAAAGCAA
ame-mir-9a|MI0001596                                                           TCTTTGGTTATCT-AGCTGTA--TGAGTATT--ATT----CG---ACATCATAAAGCTAGGTTACCGGAGTTA
ame-mir-9b|MI0001597                                                           GCTTTGGTAATCT-AGCTTTA--TGATCCTT--AAT-------TAAAATCATAGAGCTATATTACCAAAGTAA
api-mir-9a|MI0013954                                                           TCTTTGGTTATCT-AGCTGTA--TGAGTGTT--ACGT-ATGAAGCTCCTCATAGGTCTAGGTGACCGAAGTTA
bmo-mir-79|MI0008343                                                           GCTTTGGCGATTT-AGCTCCG--TGACATCA--TTC---------CGTTCATAAAGCTAGATTACCAAAGCAT
bmo-mir-9a|MI0004972                                                           TCTTTGGTTATCT-AGCTGTA--TGAGTATT--ACT--------GACGTCATAAAGCTAGGTTACCGGAGTTA
bmo-mir-9b|MI0010004                                                           GCTTTGGTAATCT-AGCTTTA--TGAACGGA--ATG---------ATGTCACGGAGCTAAATCGCCAAAGCGT
bmo-mir-9c|MI0012193                                                           TCTTTGGTATCCT-AGCTGTA---GGCGTG----CG---------CGGCCCTAAAGTTATGGTACCGAAGTTA
cel-mir-79|MI0000050                                                           TCTTTGGTGATTC-AGCTTCA-ATGATTGGC---TACAGGTTTCTTTCA--TAAAGCTAGGTTACCAAAGCTC
cte-mir-79|MI0010097                                                           TCTTTGGTTATCT-AGCTGTA--TGATTTAT--ATT-------TTACTTCATAAAGCTAGGTTACCAAAGCTA
cte-mir-9|MI0010052                                                            TCTTTGGTTATCT-AGCTGTA--TGATTTAT--ATT-------TTACTTCATAAAGCTAGGTTACCAAAGCTA
dan-mir-79|MI0008966                                                           GCTTTGGCGCTTT-AGCTGTA--TGATAGA-------TTTAAA-TACTTCATAAAGCTAGATTACCAAAGCAT
dan-mir-9a|MI0008995                                                           TCTTTGGTTATCT-AGCTGTA--TGAGTG-----AT----AAATAACGTCATAAAGCTAGCTTACCGAAGTTA
dan-mir-9b|MI0008953                                                           TCTTTGGTGATTTTAGCTGTA--TGGTG--T--CT---CATATTC----CATAGAGCTTTATTACCAAAAACC
dan-mir-9c|MI0008993                                                           TCTTTGGTATTCT-AGCTGTAGATTGTTTCA-CGCACATTGTA-TATCATCTAAAGCTTTTATACCAAAGCTC
der-mir-79|MI0009064                                                           GCTTTGGCGCTTT-AGCTGTA--TGATAGA-------TTTAAACTACTTCATAAAGCTAGATTACCAAAGCAT
der-mir-9a|MI0009043                                                           TCTTTGGTTATCT-AGCTGTA--TGAGTG-----AT----AAATAACGTCATAAAGCTAGCTTACCGAAGTTA
der-mir-9b|MI0009045                                                           TCTTTGGTGATTTTAGCTGTA--TGGTG--T--GT--ATGTGTTC----CATAGAGCTTTATTACCAAAAACC
der-mir-9c|MI0009097                                                           TCTTTGGTATTCT-AGCTGTAGATTGTTTCG-CGCACATTGTA-TATCATCTAAAGCTTTTATACCAAAGCTC
dgr-mir-79|MI0009123                                                           GCTTTGGCGCTTT-AGCTGTA--TGATAGA-------TTTGAA-TACTTCATAAAGCTAGATTACCAAAGCAT
dgr-mir-9a|MI0009129                                                           TCTTTGGTTATCT-AGCTGTA--TGAGTG-----AT----AAATAACGTCATAAAGCTAGCTTACCGAAGTTA
dgr-mir-9b|MI0009122                                                           TCTTTGGTGATTTTAGCTCTA--TGGTG--T--GCG--CATAATC----CACAGAGCTTTATTACCAAAAACC
dgr-mir-9c|MI0009152                                                           TCTTTGGTATTCT-AGCTGTAGATTGTTTCT----ATATCTTG-TATCATCTAAAGCTTTTATACCAAAGCTC
dme-mir-79|MI0000374                                                           gctttggcgcttt-agctgtatgaTAG--------A-TTTAAACTACTTCAtaaagctagattaccaaagcat
dme-mir-9a|MI0000129                                                           tctttggttatct-agctgta--tgaGTG-----AT----AAATAACGTCAtaaagctagcttaccgaagtta
dme-mir-9b|MI0000415                                                           tctttggtgattttagctgtatgGTGTTTAT----------GTATATTCCAtagagctttattaccaa-aaacc
dme-mir-9c|MI0000413                                                           tctttggt-attctagctgtagaTTGTTTCA-CGCACATTGTA-TATCATCtaaagcttttataccaaagctc
dmo-mir-79|MI0009244                                                           GCTTTGGCGCTTT-AGCTGTA--TGATAGA-------TTTAAA-TACTTCATAAAGCTAGATTACCAAAGCAT
dmo-mir-9a|MI0009223                                                           TCTTTGGTTATCT-AGCTGTA--TGAGTG-----AT----AAATAACGTCATAAAGCTAGCTTACCGAAGTTA
dmo-mir-9b|MI0009219                                                           TCTTTGGTGATTTTAGCTGTA--TGGTG--T--GCG--CGTATTC----CATAGAGCTTTATTACCAAAAACC
dmo-mir-9c|MI0009236                                                           TCTTTGGTATTCT-AGCTGTAGATTGTTTT----CACATATTG-TATCATCTAAAGCTTTTATACCAAAGCTC
dpe-mir-79|MI0009304                                                           GCTTTGGCGCTTT-AGCTGTA--TGATAGA-------TTTAAAATACTTCATAAAGCTAGATTACCAAAGCAT
dpe-mir-9a|MI0009271                                                           TCTTTGGTTATCT-AGCTGTA--TGAGTG-----AT----AAATAACGTCATAAAGCTAGCTTACCGAAGTTA
dpe-mir-9b|MI0009301                                                           TCTTTGGTGATTTTAGCTGTA--TGGTG--T--ATATCAAAGATC----CATAGAGCTTTATCACCAAAACCC
[truncated: 12,900 more chars]
